# Supplementary material for: Assessment of perceived patient comfort and ease of bedpan handling by caregivers, a cross-sectional survey
Source: PLoS One. 2024 Jul 11;19(7):e0306773. doi: 10.1371/journal.pone.0306773 (PMC11239000; doi:10.1371/journal.pone.0306773)
Supplement: S1 Data — (XLSX) [file pone.0306773.s003.xlsx]

## Sheet: Enquetebassindelit
Gender	Profession	Profession_Other	Age	Basin_use_time	Basin_use_per_day	Penibilite_installation_bassin	Penibilite_retrait_bassin	Comfort_handle	Spill_basin	Average_retire_basin	Patient_completion_evacue	Line_1	Line_2	De_linconfort_physique	INPUT_DATE	DATE_ENREG	DATE_MODIF	TIME_TIMEOUT	ORIGIN_SAISIE	INPUT_LANG	INPUT DEVICE	PROGRESS	LAST_ENTRY_QUESTION
A woman	Nurse		Between the ages of 18 and 30	Between 4 and 10 years	Several times a week	Rather painful	Rather painful	Neither comfortable nor uncomfortable	Sometimes	6 to 10 minutes	Somewhat disagree	Sometimes	Often	Very often	02/02/2022 03:22:59	02/02/2022 03:26:15		195.273	Direct	FR	PC	Completed
A woman	Care assistant		Over 50s	&gt; 10 years	Several times a day	Rather easy	Rather painful	Rather uncomfortable	Sometimes	11 to 15 minutes	Somewhat agree	Sometimes	Sometimes	Very often	02/02/2022 03:52:17	02/02/2022 03:54:08		110.929	Direct	FR	PC	Completed
A woman	Nurse		Between 31 and 50	Between 1 and 3 years	Several times a day	Rather easy	Rather easy	Quite comfortable	Sometimes	5 minutes or less	Somewhat agree	Sometimes	Never	Sometimes	02/02/2022 10:53:20	02/02/2022 10:55:02		101.736	Direct	FR	PC	Completed
A woman	Nurse		Between 31 and 50	&gt; 10 years	Several times a day	Rather painful	Rather painful	Neither comfortable nor uncomfortable	Sometimes	6 to 10 minutes	Somewhat disagree	Very often	Never	Sometimes	02/02/2022 10:56:30	02/02/2022 10:57:53		83.0785	Direct	FR	Smartphone	Completed
A woman	Nurse		Between the ages of 18 and 30	Between 1 and 3 years	Several times a week	Rather painful	Rather easy	Neither comfortable nor uncomfortable	Sometimes	11 to 15 minutes	Somewhat disagree	Sometimes	Never	Often	02/02/2022 11:44:04	02/02/2022 11:45:23		78.8358	Direct	FR	Smartphone	Completed
A woman	Nurse	health executive	Between 31 and 50	Between 4 and 10 years	Several times a week	Rather easy	Rather painful	Rather uncomfortable	Often	5 minutes or less	Somewhat agree	Often	Never	Often	02/02/2022 11:44:38	02/02/2022 11:46:40		121.297	Direct	FR	PC	Completed
A woman	Care assistant		Between 31 and 50	&gt; 10 years	Several times a day	Rather painful	Rather painful	Neither comfortable nor uncomfortable	Sometimes	6 to 10 minutes	Somewhat agree	Sometimes	Never	Very often	02/02/2022 11:57:34	02/02/2022 12:01:57		262.529	Direct	FR	Smartphone	Completed
A woman	Nurse		Over 50s	&gt; 10 years	Less than once a week	A real pain	A real pain	Quite comfortable	Sometimes	6 to 10 minutes	Somewhat agree	Sometimes	Sometimes	Very often	02/02/2022 12:34:17	02/02/2022 12:36:11		113.371	Direct	FR	PC	Completed
A man	Nurse		Between 31 and 50	&gt; 10 years	Less than once a week	Rather easy	Rather easy	Rather uncomfortable	Sometimes	5 minutes or less	Somewhat disagree	Very often	Never	Sometimes	02/02/2022 12:39:15	02/02/2022 12:41:19		123.846	Direct	FR	PC	Completed
A woman	Nurse		Over 50s	&gt; 10 years	Several times a day	Rather painful	Rather painful	Neither comfortable nor uncomfortable	Sometimes	11 to 15 minutes	I totally agree	Very often	Sometimes	Often	02/02/2022 12:34:30	02/02/2022 12:42:00		449.892	Direct	FR	PC	Completed
A woman	Nurse		Between 31 and 50	&gt; 10 years	Several times a day	Rather painful	Rather painful	Rather uncomfortable	Sometimes	5 minutes or less	Somewhat disagree	Often	Sometimes	Very often	02/02/2022 12:41:25	02/02/2022 12:47:36		371.833	Direct	FR	Smartphone	Completed
A woman	Nurse		Between 31 and 50	Between 4 and 10 years	Several times a week	Neither hard nor easy	Neither hard nor easy	Quite comfortable	Never	6 to 10 minutes	Somewhat agree	Very often	Never	Sometimes	02/02/2022 13:20:04	02/02/2022 13:21:37		92.8589	Direct	FR	PC	Completed
A woman	Care assistant		Over 50s	Between 4 and 10 years	Several times a week	Rather painful	Rather painful	Rather uncomfortable	Sometimes	6 to 10 minutes	Somewhat disagree	Often	Never	Often	02/02/2022 13:11:47	02/02/2022 13:25:02		795.47	Direct	FR	PC	Completed
A woman	Care assistant		Between the ages of 18 and 30	&lt; 1 year	Several times a day	Neither hard nor easy	Rather easy	Rather uncomfortable	Sometimes	5 minutes or less	I totally disagree	Sometimes	Sometimes	Very often	02/02/2022 13:46:37	02/02/2022 13:49:22		164.282	qr_code	FR	Smartphone	Completed
A woman	Care assistant		Between 31 and 50	&gt; 10 years	Several times a week	Rather painful	Rather painful	Not at all comfortable	Often	5 minutes or less	Somewhat disagree	Often	Never	Very often	02/02/2022 13:59:41	02/02/2022 14:00:57		76.1014	Direct	FR	PC	Completed
A man	Nurse		Between the ages of 18 and 30	&lt; 1 year	Several times a day	Rather easy	Rather easy	Very comfortable	Never	6 to 10 minutes	Somewhat agree	Often	Never	Very often	02/02/2022 14:36:53	02/02/2022 14:38:32		98.8869	Direct	FR	Smartphone	Completed
A woman	Care assistant		Between the ages of 18 and 30	&gt; 10 years	Several times a day	Rather painful	Rather painful	Neither comfortable nor uncomfortable	Sometimes	5 minutes or less	Somewhat agree	Sometimes	Never	Often	02/02/2022 14:12:46	02/02/2022 14:42:38		1791.93	qr_code	FR	Smartphone	Completed
A woman	Nurse		Between 31 and 50	&gt; 10 years	Several times a week	Rather painful	Rather painful	Neither comfortable nor uncomfortable	Often	11 to 15 minutes	Somewhat agree	Often	Never	Sometimes	02/02/2022 14:43:22	02/02/2022 14:45:11		108.856	Direct	FR	PC	Completed
A woman	Nurse		Between the ages of 18 and 30	Between 4 and 10 years	Several times a day	A real pain	Rather painful	Not at all comfortable	Sometimes	6 to 10 minutes	Somewhat disagree	Often	Never	Very often	02/02/2022 14:48:16	02/02/2022 14:49:36		80.6869	Direct	FR	Smartphone	Completed
A woman	Nurse		Between 31 and 50	&gt; 10 years	Several times a week	Neither hard nor easy	Rather easy	Neither comfortable nor uncomfortable	Never	5 minutes or less	Somewhat agree	Often	Never	Sometimes	02/02/2022 14:51:16	02/02/2022 14:52:54		98.0937	Direct	FR	Smartphone	Completed
A woman	Nurse		Between 31 and 50	Between 4 and 10 years	Several times a day	Neither hard nor easy	Neither hard nor easy	Neither comfortable nor uncomfortable	Sometimes	6 to 10 minutes	Somewhat agree	Often	Sometimes	Often	02/02/2022 14:49:43	02/02/2022 14:54:51		307.443	qr_code	FR	Smartphone	Completed
A woman	Nurse		Between 31 and 50	&gt; 10 years	Several times a day	Rather painful	Rather painful	Neither comfortable nor uncomfortable	Sometimes	6 to 10 minutes	Somewhat disagree	Often	Sometimes	Often	02/02/2022 14:57:42	02/02/2022 14:59:31		109.144	Direct	FR	PC	Completed
A woman	Nurse		Between 31 and 50	&gt; 10 years	Less than once a week	Rather painful	Rather painful	Neither comfortable nor uncomfortable	Sometimes	6 to 10 minutes	Somewhat disagree	Sometimes	Sometimes	Often	02/02/2022 15:03:02	02/02/2022 15:08:13		311.022	Direct	FR	Smartphone	Completed
A woman	Nurse		Between the ages of 18 and 30	Between 1 and 3 years	Less than once a week	Rather painful	Rather painful	Neither comfortable nor uncomfortable	Sometimes	6 to 10 minutes	Somewhat disagree	Sometimes	Sometimes	Often	02/02/2022 15:15:39	02/02/2022 15:17:00		80.4235	qr_code	FR	Smartphone	Completed
A woman	Nurse		Between 31 and 50	&gt; 10 years	Several times a day	Neither hard nor easy	Neither hard nor easy	Neither comfortable nor uncomfortable	Sometimes	6 to 10 minutes	Somewhat disagree	Often	Never	Very often	02/02/2022 15:29:09	02/02/2022 15:30:54		105.633	Direct	FR	PC	Completed
A woman	Nurse		Between the ages of 18 and 30	Between 4 and 10 years	Several times a day	Rather painful	Neither hard nor easy	Neither comfortable nor uncomfortable	Sometimes	6 to 10 minutes	Somewhat agree	Often	Never	Sometimes	02/02/2022 15:26:59	02/02/2022 15:32:47		347.577	Direct	FR	Smartphone	Completed
A woman	Nurse		Over 50s	&gt; 10 years	Several times a week	Rather painful	Rather painful	Neither comfortable nor uncomfortable	Sometimes	6 to 10 minutes	Somewhat agree	Sometimes	Sometimes	Often	02/02/2022 15:53:57	02/02/2022 15:55:55		117.457	Direct	FR	PC	Completed
A man	Nurse		Between the ages of 18 and 30	Between 4 and 10 years	Several times a day	Rather painful	Rather easy	Quite comfortable	Never	5 minutes or less	Somewhat agree	Sometimes	Sometimes	Often	02/02/2022 16:01:00	02/02/2022 16:04:25		204.976	qr_code	FR	Smartphone	Completed
A woman	Care assistant		Over 50s	&gt; 10 years	Several times a day	Rather painful	Neither hard nor easy	Neither comfortable nor uncomfortable	Sometimes	6 to 10 minutes	I totally agree	Often		Often	02/02/2022 16:07:04	02/02/2022 16:14:35		451.2	Direct	FR	PC	Completed
A woman	Care assistant		Between 31 and 50	&gt; 10 years	Less than once a week	Rather easy	Rather easy	Very comfortable	Never	6 to 10 minutes	I totally agree	Very often	Never	Very often	02/02/2022 16:12:16	02/02/2022 16:24:59		762.634	Direct	FR	PC	Completed
A woman	Nurse		Between 31 and 50	&gt; 10 years	Several times a day	Rather painful	Rather easy	Neither comfortable nor uncomfortable	Sometimes	6 to 10 minutes	Somewhat agree	Often	Sometimes	Very often	02/02/2022 16:24:20	02/02/2022 16:28:46		266.229	Direct	FR	PC	Completed
A man	Care assistant		Between 31 and 50	Between 1 and 3 years	Several times a day	Rather easy	Rather easy	Neither comfortable nor uncomfortable	Never	6 to 10 minutes	I totally agree	Often	Never	Sometimes	02/02/2022 16:34:44	02/02/2022 16:37:49		184.904	Direct	FR	Smartphone	Completed
A woman	Other		Between 31 and 50	&gt; 10 years	Less than 1 time per month	Neither hard nor easy	Neither hard nor easy	Neither comfortable nor uncomfortable	Sometimes	5 minutes or less	I totally agree	Often	Never	Sometimes	02/02/2022 16:37:47	02/02/2022 16:40:13		145.303	qr_code	FR	Smartphone	Completed
A woman	Care assistant		Between the ages of 18 and 30	Between 1 and 3 years	Several times a week	Rather painful	Rather painful	Neither comfortable nor uncomfortable	Often	5 minutes or less	I totally disagree	Often	Never	Very often	02/02/2022 16:45:25	02/02/2022 16:46:19		54.0532	Direct	FR	PC	Completed
A woman	Nurse		Between 31 and 50	&lt; 1 year	Less than once a week	Rather painful	Rather painful	Rather uncomfortable	Sometimes	6 to 10 minutes	Somewhat disagree	Sometimes	Sometimes	Sometimes	02/02/2022 16:21:17	02/02/2022 17:00:39		2362.23	Direct	FR	PC	Completed
A woman	Care assistant		Between 31 and 50	&gt; 10 years	Several times a day	Rather painful	Rather painful	Quite comfortable	Sometimes	6 to 10 minutes	Somewhat disagree	Often	Never	Often	02/02/2022 17:02:23	02/02/2022 17:09:34		430.999	qr_code	FR	Smartphone	Completed
A woman	Care assistant		Between 31 and 50	&gt; 10 years	Several times a day	Rather painful	Rather painful	Quite comfortable	Sometimes	6 to 10 minutes	Somewhat agree	Sometimes	Never	Often	02/02/2022 17:54:58	02/02/2022 17:57:53		175.239	Direct	FR	Smartphone	Completed
A woman	Care assistant		Between 31 and 50	&gt; 10 years	Several times a day	Neither hard nor easy	Neither hard nor easy	Neither comfortable nor uncomfortable	Sometimes	6 to 10 minutes	Somewhat disagree	Often	Sometimes	Very often	02/02/2022 17:51:46	02/02/2022 17:59:13		447.07	Direct	FR	Smartphone	Completed
A woman	Care assistant		Between the ages of 18 and 30	Between 1 and 3 years	Several times a day	Neither hard nor easy	Neither hard nor easy	Quite comfortable	Very often	6 to 10 minutes	I totally agree	Sometimes	Never	Sometimes	02/02/2022 18:12:19	02/02/2022 18:15:23		184.106	qr_code	FR	Smartphone	Completed
A woman	Nurse		Between 31 and 50	&gt; 10 years	Several times a week	Rather painful	Rather painful	Quite comfortable	Sometimes	6 to 10 minutes	Somewhat agree	Very often	Sometimes	Often	02/02/2022 18:40:52	02/02/2022 18:42:22		90.4804	Direct	FR	Smartphone	Completed
A woman	Nurse		Between 31 and 50	&gt; 10 years	Several times a week	Rather painful	Rather easy	Quite comfortable	Sometimes	5 minutes or less	Somewhat agree	Sometimes	Sometimes	Often	02/02/2022 19:02:58	02/02/2022 19:06:15		197.376	qr_code	FR	Smartphone	Completed
A woman	Nurse		Over 50s	&gt; 10 years	Several times a day	Neither hard nor easy	Neither hard nor easy	Quite comfortable	Sometimes	6 to 10 minutes	Somewhat disagree	Sometimes	Sometimes	Very often	02/02/2022 19:19:02	02/02/2022 19:21:36		153.423	Direct	FR	PC	Completed
A woman	Nurse		Between the ages of 18 and 30	Between 4 and 10 years	Several times a day	Rather painful	Neither hard nor easy	Neither comfortable nor uncomfortable	Sometimes	11 to 15 minutes	Somewhat disagree	Sometimes	Never	Very often	02/02/2022 19:42:58	02/02/2022 19:48:23		325.416	Direct	FR	Smartphone	Completed
A woman	Nurse		Over 50s	&gt; 10 years	Several times a day	Rather painful	Rather painful	Not at all comfortable	Sometimes	6 to 10 minutes	Somewhat agree	Sometimes	Never	Very often	02/02/2022 20:48:15	02/02/2022 20:50:54		159.197	qr_code	FR	Smartphone	Completed
A man	Nurse		Between the ages of 18 and 30	Between 4 and 10 years	Several times a week	Rather painful	Neither hard nor easy	Rather uncomfortable	Never	6 to 10 minutes	Somewhat agree	Sometimes	Sometimes	Often	02/02/2022 22:37:21	02/02/2022 22:40:56		214.868	Direct	FR	PC	Completed
A woman	Care assistant		Between 31 and 50	&gt; 10 years	Several times a day	Neither hard nor easy	Neither hard nor easy	Rather uncomfortable	Sometimes	5 minutes or less	Somewhat disagree	Sometimes	Sometimes	Very often	03/02/2022 03:01:55	03/02/2022 03:04:09		134.224	Direct	FR	PC	Completed
A woman	Nurse		Between 31 and 50	&gt; 10 years	Several times a day	Rather painful	Rather painful	Neither comfortable nor uncomfortable	Sometimes	5 minutes or less	Somewhat agree	Sometimes	Never	Very often	03/02/2022 03:34:23	03/02/2022 03:43:20		536.393	Direct	FR	PC	Completed
A woman	Nurse		Between 31 and 50	&gt; 10 years	Several times a week	Rather painful	Neither hard nor easy	Neither comfortable nor uncomfortable	Sometimes	6 to 10 minutes	I totally agree	Very often	Never	Often	03/02/2022 07:41:18	03/02/2022 07:42:46		88.3213	Direct	FR	PC	Completed
A woman	Care assistant		Over 50s	&gt; 10 years	Less than once a week	Neither hard nor easy	Neither hard nor easy	Neither comfortable nor uncomfortable	Sometimes	6 to 10 minutes	Somewhat disagree	Often		Very often	03/02/2022 08:33:02	03/02/2022 08:34:37		95.9906	Direct	FR	PC	Completed
A woman	Care assistant		Between 31 and 50	&gt; 10 years	Several times a week	Rather painful	Rather painful	Quite comfortable	Sometimes	More than 15 minutes	Somewhat agree	Sometimes	Never	Very often	03/02/2022 09:08:56	03/02/2022 09:14:23		326.547	qr_code	FR	Smartphone	Completed
A woman	Nurse		Between 31 and 50	&gt; 10 years	Several times a day	A real pain	Rather painful	Neither comfortable nor uncomfortable	Sometimes	6 to 10 minutes	Somewhat agree	Never	Sometimes	Often	03/02/2022 09:25:10	03/02/2022 09:26:44		93.3347	Direct	FR	PC	Completed
A woman	Nurse		Between 31 and 50	&gt; 10 years	Several times a week	Rather easy	Not at all painful	Rather uncomfortable	Sometimes	5 minutes or less	Somewhat agree	Very often	Never	Sometimes	03/02/2022 09:29:23	03/02/2022 09:30:24		60.6156	Direct	FR	PC	Completed
A woman	Nurse		Between 31 and 50	&gt; 10 years	Several times a week	Neither hard nor easy	Rather painful	Neither comfortable nor uncomfortable	Sometimes	5 minutes or less		Sometimes	Never	Very often	03/02/2022 09:42:56	03/02/2022 09:45:56		180.114	Direct	FR	PC	Completed
A woman	Nurse		Between the ages of 18 and 30	Between 4 and 10 years	Several times a day	Rather painful	Rather painful	Rather uncomfortable	Often	6 to 10 minutes	Somewhat disagree	Often	Sometimes	Often	03/02/2022 10:27:00	03/02/2022 10:28:21		80.2638	Direct	FR	PC	Completed
A woman	Nurse		Between 31 and 50	Between 4 and 10 years	Several times a day	Neither hard nor easy	Rather painful	Rather uncomfortable	Sometimes	6 to 10 minutes	Somewhat agree	Often	Never	Sometimes	03/02/2022 11:47:22	03/02/2022 11:50:11		168.321	Direct	FR	PC	Completed
A woman	Care assistant		Between 31 and 50	&gt; 10 years	Several times a week	Rather painful	Neither hard nor easy	Neither comfortable nor uncomfortable	Never	5 minutes or less	Somewhat agree	Often	Never	Very often	03/02/2022 12:36:26	03/02/2022 12:39:11		165.328	Direct	FR	PC	Completed
A woman	Care assistant		Between 31 and 50	&gt; 10 years	Several times a day	Rather painful	Rather painful	Quite comfortable	Sometimes	6 to 10 minutes	Somewhat disagree	Sometimes	Never	Very often	03/02/2022 13:41:26	03/02/2022 13:45:49		263.308	qr_code	FR	Smartphone	Completed
A woman	Care assistant		Between 31 and 50	&gt; 10 years	Several times a day	Neither hard nor easy	Neither hard nor easy	Rather uncomfortable	Sometimes	5 minutes or less	Somewhat disagree	Often	Never	Very often	03/02/2022 14:11:27	03/02/2022 14:13:39		131.963	Direct	FR	PC	Completed
A woman	Care assistant		Between the ages of 18 and 30	Between 4 and 10 years	Less than once a week	Rather painful	Rather painful	Neither comfortable nor uncomfortable	Sometimes	6 to 10 minutes	Somewhat agree	Sometimes	Sometimes	Sometimes	03/02/2022 15:51:59	03/02/2022 15:53:05		65.2567	Direct	FR	PC	Completed
A woman	Care assistant		Over 50s	&gt; 10 years	Several times a day	Neither hard nor easy	Neither hard nor easy	Neither comfortable nor uncomfortable	Sometimes						03/02/2022 16:04:08	03/02/2022 16:06:25		137.392	Direct	FR	PC	Completed
A woman	Care assistant		Between 31 and 50	&gt; 10 years	Several times a day	Rather painful	Rather painful	Rather uncomfortable	Sometimes	11 to 15 minutes	Somewhat agree	Sometimes	Never	Very often	03/02/2022 16:05:15	03/02/2022 16:07:58		162.757	Direct	FR	PC	Completed
A man	Other	CDS	Between 31 and 50	&gt; 10 years	Less than 1 time per month	Rather painful	Rather painful	Rather uncomfortable	Sometimes	11 to 15 minutes	Somewhat disagree	Sometimes	Sometimes	Often	03/02/2022 16:16:56	03/02/2022 16:18:01		64.5695	Direct	FR	PC	Completed
A woman	Nurse		Between 31 and 50	&gt; 10 years	Several times a week	Rather easy	Rather easy	Rather uncomfortable	Sometimes	6 to 10 minutes	Somewhat agree	Often	Never	Often	03/02/2022 16:23:32	03/02/2022 16:25:00		87.0892	Direct	FR	Smartphone	Completed
A woman	Nurse		Between 31 and 50	&gt; 10 years	Several times a week	Rather painful	Rather painful	Quite comfortable	Sometimes	11 to 15 minutes	Somewhat disagree	Often	Never	Sometimes	03/02/2022 16:24:33	03/02/2022 16:27:03		150.189	Direct	FR	Smartphone	Completed
A woman	Nurse		Between 31 and 50	Between 4 and 10 years	Several times a week	Rather painful	Neither hard nor easy	Neither comfortable nor uncomfortable	Sometimes	6 to 10 minutes	Somewhat disagree	Sometimes	Sometimes	Very often	03/02/2022 16:27:32	03/02/2022 16:31:19		227.282	Direct	FR	Smartphone	Completed
A man	Nurse		Between 31 and 50	&gt; 10 years	Several times a week	Rather painful	Rather painful	Neither comfortable nor uncomfortable	Sometimes	11 to 15 minutes	Somewhat agree	Very often	Sometimes	Often	03/02/2022 16:23:53	03/02/2022 16:33:56		602.789	Direct	FR	Smartphone	Completed
A woman	Other	health executive	Over 50s	&gt; 10 years	Several times a week	Rather painful	Neither hard nor easy	Neither comfortable nor uncomfortable	Sometimes	6 to 10 minutes	Somewhat agree	Sometimes	Never	Very often	03/02/2022 16:32:40	03/02/2022 16:34:57		136.066	Direct	FR	PC	Completed
A woman	Care assistant		Between 31 and 50	&gt; 10 years	Several times a week	Neither hard nor easy	Neither hard nor easy	Quite comfortable	Sometimes	6 to 10 minutes	Somewhat disagree	Often	Never	Often	03/02/2022 16:32:12	03/02/2022 16:39:35		442.698	Direct	FR	Smartphone	Completed
A woman	Nurse		Between the ages of 18 and 30	Between 4 and 10 years	Several times a week	Rather painful	Rather painful	Neither comfortable nor uncomfortable	Often	11 to 15 minutes	I totally disagree	Sometimes	Sometimes	Very often	03/02/2022 16:45:50	03/02/2022 16:47:15		84.5239	Direct	FR	Smartphone	Completed
A woman	Care assistant		Over 50s	&gt; 10 years	Several times a week	A real pain	Rather painful	Neither comfortable nor uncomfortable	Sometimes	6 to 10 minutes	I totally disagree	Often	Never	Very often	03/02/2022 16:45:20	03/02/2022 16:51:42		382.078	Direct	FR	PC	Completed
A woman	Care assistant		Between the ages of 18 and 30	Between 4 and 10 years	Several times a week	Rather painful	Rather painful	Quite comfortable	Sometimes	6 to 10 minutes	Somewhat disagree	Sometimes	Never	Often	03/02/2022 16:53:27	03/02/2022 16:55:04		97.0755	Direct	FR	Smartphone	Completed
A woman	Nurse		Between 31 and 50	&gt; 10 years	Several times a week	Neither hard nor easy	Neither hard nor easy	Not at all comfortable	Sometimes	6 to 10 minutes	I totally disagree	Sometimes	Never	Very often	03/02/2022 16:54:09	03/02/2022 16:56:11		122.276	qr_code	FR	Smartphone	Completed
A woman	Care assistant		Between 31 and 50	&gt; 10 years	Less than 1 time per month	A real pain	A real pain	Rather uncomfortable	Sometimes	6 to 10 minutes	Somewhat agree	Often	Never	Very often	03/02/2022 17:26:30	03/02/2022 17:28:21		110.744	Direct	FR	PC	Completed
A woman	Nurse		Between 31 and 50	&gt; 10 years	Several times a week	Rather painful	Rather painful	Neither comfortable nor uncomfortable	Sometimes	11 to 15 minutes	Somewhat disagree	Often	Sometimes	Sometimes	03/02/2022 17:31:35	03/02/2022 17:35:03		208.086	Direct	FR	PC	Completed
A woman	Care assistant		Between 31 and 50	&gt; 10 years	Several times a day	Neither hard nor easy	A real pain	Neither comfortable nor uncomfortable	Sometimes	11 to 15 minutes	Somewhat disagree	Often	Never	Often	03/02/2022 17:40:53	03/02/2022 17:46:25		331.415	Direct	FR	PC	Completed
A woman	Care assistant		Over 50s	&gt; 10 years	Less than once a week	Rather painful	Rather painful	Rather uncomfortable	Never	6 to 10 minutes	Somewhat disagree	Sometimes	Never	Very often	03/02/2022 17:56:48	03/02/2022 18:03:00		372.833	Direct	FR	PC	Completed
A woman	Nurse		Between 31 and 50	&gt; 10 years	Several times a week	Rather painful	Rather painful	Neither comfortable nor uncomfortable	Sometimes	6 to 10 minutes	Somewhat agree	Often	Never	Often	03/02/2022 18:35:20	03/02/2022 18:37:58		158.015	Direct	FR	Smartphone	Completed
A woman	Nurse		Between the ages of 18 and 30	Between 4 and 10 years	Several times a week	Rather painful	Rather painful	Neither comfortable nor uncomfortable	Sometimes	6 to 10 minutes	Somewhat agree	Sometimes	Sometimes	Very often	03/02/2022 18:54:15	03/02/2022 19:03:36		560.136	qr_code	FR	Smartphone	Completed
A woman	Nurse		Between 31 and 50	&gt; 10 years	Less than 1 time per month	Neither hard nor easy	Rather painful	Neither comfortable nor uncomfortable	Sometimes	11 to 15 minutes	Somewhat disagree	Often	Sometimes	Often	03/02/2022 19:04:39	03/02/2022 19:05:44		64.9791	Direct	FR	PC	Completed
A woman	Care assistant		Over 50s	Between 4 and 10 years	Several times a day	Rather easy	Neither hard nor easy	Quite comfortable	Never	6 to 10 minutes	Somewhat disagree	Often	Sometimes	Often	03/02/2022 19:01:44	03/02/2022 19:06:04		260.007	Direct	FR	PC	Completed
A woman	Nurse		Between the ages of 18 and 30	Between 4 and 10 years	Several times a day	A real pain	A real pain	Neither comfortable nor uncomfortable	Often	6 to 10 minutes	Somewhat disagree	Often	Sometimes	Very often	03/02/2022 19:50:14	03/02/2022 19:51:48		93.7215	Direct	FR	Smartphone	Completed
A woman	Nurse		Between 31 and 50	&gt; 10 years	Several times a day	Neither hard nor easy	Neither hard nor easy	Quite comfortable	Sometimes	6 to 10 minutes	Somewhat agree	Sometimes	Never	Often	03/02/2022 19:49:50	03/02/2022 19:53:36		226.659	Direct	FR	Smartphone	Completed
A woman	Care assistant		Between 31 and 50	&gt; 10 years	Several times a day	Rather painful	Rather painful	Neither comfortable nor uncomfortable	Sometimes	6 to 10 minutes	I totally disagree	Sometimes	Sometimes	Very often	03/02/2022 20:39:16	03/02/2022 20:41:54		157.63	qr_code	FR	Smartphone	Completed
A woman	Care assistant		Between 31 and 50	Between 1 and 3 years	Several times a week	Neither hard nor easy	Neither hard nor easy	Neither comfortable nor uncomfortable	Never	6 to 10 minutes	Somewhat disagree	Sometimes	Never	Very often	03/02/2022 20:58:30	03/02/2022 21:03:33		303.417	Direct	FR	PC	Completed
A man	Care assistant		Between 31 and 50	Between 1 and 3 years	Several times a day	Rather painful	Rather painful	Neither comfortable nor uncomfortable	Sometimes	5 minutes or less	Somewhat disagree	Sometimes	Never	Often	03/02/2022 21:30:19	03/02/2022 21:34:23		243.599	qr_code	FR	Smartphone	Completed
A woman	Nurse		Between the ages of 18 and 30	Between 4 and 10 years	Several times a day	Neither hard nor easy	Neither hard nor easy	Quite comfortable	Sometimes	5 minutes or less	Somewhat disagree	Sometimes	Sometimes	Very often	03/02/2022 21:48:41	03/02/2022 21:56:02		440.963	Direct	FR	PC	Completed
A woman	Nurse		Over 50s	&gt; 10 years	Several times a day	Rather painful	Rather painful	Rather uncomfortable	Sometimes	5 minutes or less	Somewhat disagree	Often	Never	Very often	04/02/2022 00:05:27	04/02/2022 00:07:41		133.771	Direct	FR	PC	Completed
A woman	Nurse		Between 31 and 50	&gt; 10 years	Several times a week	Rather painful	Rather easy	Rather uncomfortable	Sometimes	11 to 15 minutes	Somewhat disagree	Sometimes	Sometimes	Very often	04/02/2022 00:18:03	04/02/2022 00:21:38		215.237	Direct	FR	PC	Completed
I do not wish to reply	Nurse		Between the ages of 18 and 30	Between 4 and 10 years	Several times a day	Neither hard nor easy	Rather painful	Quite comfortable	Sometimes	5 minutes or less	Somewhat agree	Sometimes	Sometimes	Often	04/02/2022 02:48:50	04/02/2022 02:51:26		155.617	qr_code	FR	Smartphone	Completed
A woman	Care assistant		Between 31 and 50	&gt; 10 years	Several times a day	Rather painful	A real pain	Neither comfortable nor uncomfortable	Sometimes	5 minutes or less	Somewhat agree	Sometimes	Sometimes	Very often	04/02/2022 07:23:58	04/02/2022 07:29:26		327.66	qr_code	FR	Smartphone	Completed
A woman	Nurse		Between the ages of 18 and 30	Between 4 and 10 years	Several times a day	Rather painful	Neither hard nor easy	Neither comfortable nor uncomfortable	Sometimes	6 to 10 minutes	Somewhat agree	Sometimes	Never	Very often	04/02/2022 08:03:05	04/02/2022 08:04:46		100.531	Direct	FR	PC	Completed
A woman	Nurse		Between the ages of 18 and 30	Between 1 and 3 years	Several times a day	Rather painful	Rather painful	Quite comfortable	Sometimes	6 to 10 minutes	Somewhat agree	Often	Never	Sometimes	04/02/2022 09:07:17	04/02/2022 09:09:55		158.002	Direct	FR	Smartphone	Completed
A woman	Nurse		Between 31 and 50	&gt; 10 years	Several times a week	Neither hard nor easy	Rather painful	Rather uncomfortable	Sometimes	6 to 10 minutes	I totally disagree	Often	Never	Often	04/02/2022 09:12:55	04/02/2022 09:14:19		84.1708	Direct	FR	PC	Completed
A woman	Care assistant		Between the ages of 18 and 30	Between 4 and 10 years	Several times a week	Rather painful	Rather painful	Neither comfortable nor uncomfortable	Often	6 to 10 minutes	Somewhat disagree	Often	Never	Very often	04/02/2022 09:24:15	04/02/2022 09:26:40		145.338	Direct	FR	Smartphone	Completed
A woman	Care assistant		Between 31 and 50	&lt; 1 year	Several times a day	Rather easy	Neither hard nor easy	Rather uncomfortable	Sometimes	5 minutes or less	Somewhat disagree	Very often	Never	Very often	04/02/2022 10:39:46	04/02/2022 10:43:09		202.804	Direct	FR	PC	Completed
A woman	Care assistant		Between 31 and 50	&gt; 10 years	Several times a week	Neither hard nor easy	Neither hard nor easy	Neither comfortable nor uncomfortable	Sometimes	5 minutes or less	Somewhat disagree	Sometimes	Never	Often	04/02/2022 10:56:47	04/02/2022 10:59:02		135.179	Direct	FR	PC	Completed
A woman	Nurse		Between 31 and 50	&gt; 10 years	Several times a day	Rather painful	Rather painful	Neither comfortable nor uncomfortable	Never	6 to 10 minutes	Somewhat agree	Very often	Never	Often	04/02/2022 11:45:10	04/02/2022 11:47:46		155.739	qr_code	FR	Smartphone	Completed
A woman	Care assistant		Between 31 and 50	&gt; 10 years	Less than once a week	Rather easy	Rather painful	Rather uncomfortable	Sometimes	6 to 10 minutes	Somewhat disagree	Often	Never	Very often	04/02/2022 12:14:01	04/02/2022 12:15:49		107.745	Direct	FR	PC	Completed
A woman	Nurse		Between 31 and 50	&gt; 10 years	Less than once a week	Rather easy	Rather easy	Not at all comfortable	Sometimes	5 minutes or less	I totally agree	Sometimes	Never	Often	04/02/2022 12:28:13	04/02/2022 12:29:17		64.8615	Direct	FR	PC	Completed
A woman	Nurse		Between 31 and 50	&gt; 10 years	Several times a week	A real pain	A real pain	Not at all comfortable	Often	6 to 10 minutes	I totally disagree	Sometimes	Often	Very often	04/02/2022 12:30:22	04/02/2022 12:31:35		72.6328	Direct	FR	Smartphone	Completed
A woman	Care assistant		Between 31 and 50	&gt; 10 years	Several times a day	Rather painful	Neither hard nor easy	Neither comfortable nor uncomfortable	Often	6 to 10 minutes	I totally disagree	Sometimes	Never	Often	04/02/2022 13:28:41	04/02/2022 13:30:07		86.5138	Direct	FR	PC	Completed
A woman	Nurse		Between 31 and 50	&gt; 10 years	Several times a day	Rather painful	Rather painful	Neither comfortable nor uncomfortable	Sometimes	5 minutes or less	Somewhat disagree	Very often	Sometimes	Often	04/02/2022 13:40:16	04/02/2022 13:46:17		361.59	Direct	FR	Smartphone	Completed
A woman	Care assistant		Between the ages of 18 and 30	Between 4 and 10 years	Several times a day	A real pain	Rather painful	Rather uncomfortable	Sometimes	6 to 10 minutes	Somewhat disagree	Sometimes	Sometimes	Very often	04/02/2022 13:50:07	04/02/2022 13:51:29		81.7591	Direct	FR	PC	Completed
A woman	Care assistant		Over 50s	&gt; 10 years	Several times a day	Rather painful	Rather painful	Rather uncomfortable	Sometimes	6 to 10 minutes	I totally disagree	Often		Often	04/02/2022 14:37:31	04/02/2022 14:43:37		365.871	Direct	FR	PC	Completed
A woman	Care assistant		Between the ages of 18 and 30	Between 4 and 10 years	Several times a week	Rather easy	Rather easy	Quite comfortable	Sometimes	6 to 10 minutes	Somewhat disagree	Sometimes	Sometimes	Very often	04/02/2022 14:51:45	04/02/2022 14:55:09		204.694	Direct	FR	PC	Completed
A woman	Nurse		Between the ages of 18 and 30	Between 4 and 10 years	Several times a day	A real pain	A real pain	Neither comfortable nor uncomfortable	Often	11 to 15 minutes	I totally agree	Often	Never	Very often	04/02/2022 15:30:43	04/02/2022 15:32:23		99.4882	Direct	FR	PC	Completed
A woman	Nurse		Between 31 and 50	&gt; 10 years	Several times a week	Neither hard nor easy	Rather painful	Quite comfortable	Sometimes	5 minutes or less	Somewhat agree	Often	Never	Often	04/02/2022 15:37:11	04/02/2022 15:40:49		217.992	Direct	FR	PC	Completed
A woman	Nurse		Between 31 and 50	&gt; 10 years	Less than once a week	Neither hard nor easy	Neither hard nor easy	Neither comfortable nor uncomfortable	Sometimes	5 minutes or less	Somewhat agree	Sometimes	Sometimes	Often	04/02/2022 15:41:10	04/02/2022 15:43:27		136.391	Direct	FR	PC	Completed
A woman	Nurse		Between the ages of 18 and 30	Between 1 and 3 years	Several times a day	Rather painful	Neither hard nor easy	Rather uncomfortable	Sometimes	6 to 10 minutes	I totally disagree	Often	Often	Very often	04/02/2022 15:35:32	04/02/2022 16:02:58		1645.81	qr_code	FR	Smartphone	Completed
A woman	Other	nursery assistant	Between 31 and 50	&gt; 10 years	Several times a day	Rather painful	Rather painful	Neither comfortable nor uncomfortable	Sometimes	6 to 10 minutes	Somewhat agree	Often	Never	Very often	04/02/2022 16:06:49	04/02/2022 16:09:02		132.882	Direct	FR	PC	Completed
A woman	Student nurse or care assistant		Between the ages of 18 and 30	Between 1 and 3 years	Several times a week	Neither hard nor easy	Rather painful	Rather uncomfortable	Sometimes	5 minutes or less	Somewhat disagree	Often	Never	Often	04/02/2022 16:40:12	04/02/2022 16:41:51		99.8042	Direct	FR	Smartphone	Completed
A woman	Nurse		Between 31 and 50	&gt; 10 years	Several times a week	Rather painful	Rather easy	Neither comfortable nor uncomfortable	Sometimes	11 to 15 minutes	I totally agree	Sometimes	Never	Very often	04/02/2022 17:06:34	04/02/2022 17:16:03		569.138	qr_code	FR	Smartphone	Completed
A woman	Student nurse or care assistant		Between the ages of 18 and 30	Between 1 and 3 years	Several times a day	Not at all painful	Not at all painful	Neither comfortable nor uncomfortable	Never	6 to 10 minutes	I totally agree	Sometimes	Never	Sometimes	04/02/2022 17:31:50	04/02/2022 17:36:07		256.234	Direct	FR	Smartphone	Completed
A woman	Student nurse or care assistant		Between 31 and 50	&lt; 1 year	Several times a week	Not at all painful	Not at all painful	Rather uncomfortable	Never	5 minutes or less	Somewhat disagree	Often	Never	Very often	04/02/2022 17:30:45	04/02/2022 17:37:35		409.424	Direct	FR	Smartphone	Completed
A man	Care assistant		Between 31 and 50	&lt; 1 year	Several times a week	A real pain	A real pain	Neither comfortable nor uncomfortable	Often	6 to 10 minutes	Somewhat agree	Sometimes	Never	Very often	04/02/2022 17:41:16	04/02/2022 17:44:36		200.186	qr_code	FR	Smartphone	Completed
A man	Other	health executive	Between 31 and 50	&gt; 10 years	Less than 1 time per month	Rather painful	Rather painful	Neither comfortable nor uncomfortable	Sometimes	6 to 10 minutes	Somewhat agree	Sometimes	Sometimes	Often	04/02/2022 17:41:58	04/02/2022 17:45:47		229.052	qr_code	FR	Smartphone	Completed
A woman	Care assistant		Over 50s	&gt; 10 years	Several times a week	Rather painful	Rather painful	Quite comfortable	Sometimes	6 to 10 minutes	I totally disagree	Often	Never	Very often	04/02/2022 17:42:20	04/02/2022 17:45:52		212.473	qr_code	FR	Smartphone	Completed
A woman	Care assistant		Between 31 and 50	&gt; 10 years	Several times a day	Neither hard nor easy	Neither hard nor easy	Neither comfortable nor uncomfortable	Sometimes	11 to 15 minutes	Somewhat disagree	Sometimes	Sometimes	Often	04/02/2022 17:45:43	04/02/2022 17:47:59		136.433	qr_code	FR	Smartphone	Completed
A man	Care assistant		Between 31 and 50	&gt; 10 years	Several times a day	Rather easy	Rather painful	Neither comfortable nor uncomfortable	Sometimes	5 minutes or less	Somewhat agree	Often	Often	Sometimes	04/02/2022 17:47:23	04/02/2022 18:11:44		1460.83	qr_code	FR	Smartphone	Completed
A woman	Care assistant		Between 31 and 50	&gt; 10 years	Several times a week	Rather painful	Neither hard nor easy	Neither comfortable nor uncomfortable	Sometimes	6 to 10 minutes	Somewhat disagree	Sometimes	Sometimes	Often	04/02/2022 18:12:03	04/02/2022 18:13:48		104.361	Direct	FR	PC	Completed
A woman	Care assistant		Between the ages of 18 and 30	Between 1 and 3 years	Several times a day	Neither hard nor easy	Rather painful	Not at all comfortable	Sometimes	6 to 10 minutes	Somewhat disagree	Often	Never	Very often	04/02/2022 19:11:45	04/02/2022 19:13:12		86.3722	Direct	FR	Smartphone	Completed
A woman	Care assistant		Between 31 and 50	&gt; 10 years	Less than 1 time per month	Rather painful	Rather painful	Quite comfortable	Sometimes	5 minutes or less	Somewhat agree	Often	Never	Sometimes	04/02/2022 19:34:19	04/02/2022 19:38:44		264.159	qr_code	FR	Smartphone	Completed
A woman	Nurse		Between 31 and 50	Between 4 and 10 years	Less than once a week	Rather painful	Rather painful	Neither comfortable nor uncomfortable	Sometimes	6 to 10 minutes	Somewhat agree	Sometimes	Sometimes	Often	04/02/2022 19:44:30	04/02/2022 19:46:46		136.273	qr_code	FR	Smartphone	Completed
A woman	Nurse		Over 50s	&gt; 10 years	Several times a week	Rather painful	Rather painful	Neither comfortable nor uncomfortable	Sometimes	5 minutes or less	I totally disagree	Sometimes	Sometimes	Very often	04/02/2022 19:45:09	04/02/2022 19:49:00		230.999	Direct	FR	PC	Completed
A woman	Student nurse or care assistant		Between 31 and 50	&lt; 1 year	Several times a week	Rather painful	Rather painful	Neither comfortable nor uncomfortable	Sometimes	6 to 10 minutes	Somewhat agree	Sometimes	Never	Often	04/02/2022 19:52:30	04/02/2022 19:54:06		95.4259	Direct	FR	Smartphone	Completed
A woman	Student nurse or care assistant		Between the ages of 18 and 30	&lt; 1 year	Several times a day	Rather painful	A real pain	Very comfortable	Sometimes	6 to 10 minutes	Somewhat agree	Sometimes	Never	Very often	04/02/2022 20:04:30	04/02/2022 20:06:55		145.561	Direct	FR	Smartphone	Completed
A woman	Care assistant		Between 31 and 50	Between 4 and 10 years	Several times a day	A real pain	A real pain	Neither comfortable nor uncomfortable	Very often	5 minutes or less	Somewhat agree	Very often	Never	Very often	04/02/2022 20:28:36	04/02/2022 20:31:46		190.242	Direct	FR	PC	Completed
A woman	Care assistant		Over 50s	&gt; 10 years	Several times a week	Not at all painful	Not at all painful	Neither comfortable nor uncomfortable	Never	6 to 10 minutes	Somewhat disagree	Very often	Sometimes		04/02/2022 20:45:24	04/02/2022 20:46:55		90.8264	Direct	FR	PC	Completed
A woman	Care assistant		Between 31 and 50	Between 4 and 10 years	Less than once a week	Neither hard nor easy	Rather painful	Neither comfortable nor uncomfortable	Sometimes	6 to 10 minutes	Somewhat agree	Sometimes	Never	Very often	04/02/2022 21:02:57	04/02/2022 21:04:17		80.3359	Direct	FR	PC	Completed
A woman	Nurse		Over 50s	&gt; 10 years	Less than 1 time per month	A real pain	A real pain	Not at all comfortable	Often	11 to 15 minutes	Somewhat disagree	Very often	Sometimes	Often	04/02/2022 22:19:39	04/02/2022 22:20:50		71.1713	Direct	FR	PC	Completed
A woman	Care assistant		Between 31 and 50	&lt; 1 year	Less than 1 time per month	Rather painful	Neither hard nor easy	Quite comfortable	Never	6 to 10 minutes	Somewhat agree	Often	Never	Often	04/02/2022 23:07:22	04/02/2022 23:10:11		168.728	Direct	FR	Smartphone	Completed
A woman	Nurse		Between 31 and 50	&gt; 10 years	Several times a day	Not at all painful	Neither hard nor easy	Neither comfortable nor uncomfortable	Sometimes	6 to 10 minutes	Somewhat agree	Sometimes	Sometimes	Often	04/02/2022 23:26:44	04/02/2022 23:28:54		129.916	Direct	FR	PC	Completed
A woman	Nurse		Between the ages of 18 and 30	Between 4 and 10 years	Several times a day	Rather painful	Rather painful	Neither comfortable nor uncomfortable	Sometimes	6 to 10 minutes	Somewhat disagree	Sometimes	Never	Often	04/02/2022 23:30:25	04/02/2022 23:32:20		114.467	Direct	FR	PC	Completed
A woman	Student nurse or care assistant		Between the ages of 18 and 30	Between 1 and 3 years	Several times a week	Neither hard nor easy	Rather painful	Not at all comfortable	Very often	5 minutes or less	Somewhat disagree	Sometimes	Sometimes	Very often	05/02/2022 00:02:30	05/02/2022 00:05:18		168.687	Direct	FR	Smartphone	Completed
A woman	Care assistant		Between 31 and 50	&gt; 10 years	Several times a week	Rather painful	Rather painful	Neither comfortable nor uncomfortable	Sometimes	6 to 10 minutes	Somewhat agree	Often	Sometimes	Often	04/02/2022 23:54:59	05/02/2022 00:14:54		1195.09	Direct	FR	PC	Completed
A woman	Care assistant		Between the ages of 18 and 30	Between 1 and 3 years	Several times a day	Rather easy	Rather easy	Not at all comfortable	Sometimes	6 to 10 minutes	Somewhat disagree	Often	Often	Often	05/02/2022 02:28:47	05/02/2022 02:30:43		116.416	qr_code	FR	Smartphone	Completed
A woman	Nurse		Between the ages of 18 and 30	Between 4 and 10 years	Several times a week	Rather painful	Rather painful	Neither comfortable nor uncomfortable	Often	6 to 10 minutes	Somewhat disagree	Sometimes	Sometimes	Very often	05/02/2022 03:20:41	05/02/2022 03:24:39		238.793	Direct	FR	PC	Completed
A woman	Care assistant		Between 31 and 50	&gt; 10 years	Several times a week	Neither hard nor easy	Neither hard nor easy	Neither comfortable nor uncomfortable	Sometimes	5 minutes or less	Somewhat disagree	Often	Sometimes	Sometimes	05/02/2022 03:38:27	05/02/2022 03:41:42		194.651	qr_code	FR	PC	Completed
A woman	Nurse		Between 31 and 50	Between 4 and 10 years	Less than once a week	A real pain	A real pain	Rather uncomfortable	Often	11 to 15 minutes	Somewhat disagree	Sometimes	Never	Often	05/02/2022 05:15:54	05/02/2022 05:17:11		77.0178	Direct	FR	PC	Completed
A woman	Nurse		Between the ages of 18 and 30	Between 4 and 10 years	Several times a day	Rather painful	Rather painful	Neither comfortable nor uncomfortable	Sometimes	6 to 10 minutes	Somewhat agree	Often	Never	Often	05/02/2022 06:32:50	05/02/2022 06:35:30		160.144	Direct	FR	PC	Completed
A woman	Care assistant		Between 31 and 50	&gt; 10 years	Several times a day	Rather painful	Rather painful	Neither comfortable nor uncomfortable	Sometimes	5 minutes or less	Somewhat agree	Often	Sometimes	Often	05/02/2022 06:33:06	05/02/2022 06:35:58		172.001	Direct	FR	PC	Completed
A woman	Student nurse or care assistant		Between the ages of 18 and 30	&lt; 1 year	Less than once a week	Not at all painful	Rather easy	Rather uncomfortable	Never	6 to 10 minutes	Somewhat agree	Often	Sometimes	Sometimes	05/02/2022 08:46:05	05/02/2022 09:14:36		1710.55	Direct	FR	Smartphone	Completed
A woman	Student nurse or care assistant		Between 31 and 50	&gt; 10 years	Less than 1 time per month	Rather easy	Neither hard nor easy	Neither comfortable nor uncomfortable	Sometimes	6 to 10 minutes	Somewhat agree	Sometimes	Never	Very often	05/02/2022 09:48:27	05/02/2022 09:52:26		238.497	Direct	FR	Smartphone	Completed
A woman	Nurse		Between 31 and 50	&gt; 10 years	Several times a day	Rather painful	Rather painful	Neither comfortable nor uncomfortable	Sometimes	6 to 10 minutes	Somewhat agree	Very often		Very often	05/02/2022 12:07:58	05/02/2022 12:09:46		108.03	Direct	FR	PC	Completed
A woman	Care assistant		Between 31 and 50	&gt; 10 years	Several times a day	Rather painful	Neither hard nor easy	Rather uncomfortable	Sometimes	6 to 10 minutes	Somewhat agree	Often	Never	Very often	05/02/2022 12:09:27	05/02/2022 12:17:09		461.53	Direct	FR	PC	Completed
A woman	Care assistant		Over 50s	&gt; 10 years	Less than once a week	A real pain	A real pain	Rather uncomfortable	Sometimes	5 minutes or less	Somewhat disagree	Sometimes	Never	Very often	05/02/2022 12:14:38	05/02/2022 12:18:37		239.064	Direct	FR	PC	Completed
A woman	Care assistant		Between the ages of 18 and 30	&lt; 1 year	Several times a week	Neither hard nor easy	Rather painful	Rather uncomfortable	Often	5 minutes or less	Somewhat agree	Sometimes	Sometimes	Sometimes	05/02/2022 12:52:42	05/02/2022 12:54:03		80.292	Direct	FR	Smartphone	Completed
A man	Nurse		Between the ages of 18 and 30	Between 1 and 3 years	Several times a week	Rather painful	Rather painful	Neither comfortable nor uncomfortable	Sometimes	5 minutes or less	Somewhat agree	Sometimes	Never	Sometimes	05/02/2022 17:35:46	05/02/2022 17:40:40		294.278	qr_code	FR	Smartphone	Completed
A woman	Nurse		Between 31 and 50	&gt; 10 years	Several times a day	Rather painful	Rather painful	Quite comfortable	Sometimes	11 to 15 minutes	I totally agree	Often	Never	Often	05/02/2022 17:51:36	05/02/2022 17:53:08		92.39	Direct	FR	PC	Completed
A woman	Care assistant		Between the ages of 18 and 30	&gt; 10 years	Several times a day	Rather painful	Rather painful	Neither comfortable nor uncomfortable	Sometimes	6 to 10 minutes	Somewhat agree	Sometimes	Never	Often	05/02/2022 18:00:16	05/02/2022 18:04:53		277.614	qr_code	FR	Smartphone	Completed
A woman	Care assistant		Between the ages of 18 and 30	&gt; 10 years	Several times a day	Neither hard nor easy	Rather easy	Neither comfortable nor uncomfortable	Sometimes	6 to 10 minutes	Somewhat agree	Often	Never	Sometimes	05/02/2022 19:21:53	05/02/2022 19:25:30		217.197	qr_code	FR	Smartphone	Completed
A woman	Nurse		Between the ages of 18 and 30	Between 4 and 10 years	Several times a day	Rather painful	Rather painful	Quite comfortable	Sometimes	6 to 10 minutes	Somewhat disagree	Often	Never	Very often	05/02/2022 19:19:30	05/02/2022 19:27:16		466.313	qr_code	FR	Smartphone	Completed
A man	Care assistant		Between 31 and 50	Between 4 and 10 years	Several times a day	Rather painful	Rather painful	Quite comfortable	Sometimes	6 to 10 minutes	Somewhat agree	Often	Never	Very often	05/02/2022 19:21:07	05/02/2022 19:27:45		398.276	qr_code	FR	Smartphone	Completed
A woman	Care assistant		Between the ages of 18 and 30	&gt; 10 years	Several times a day	Rather painful	Rather painful	Rather uncomfortable	Sometimes	6 to 10 minutes	Somewhat disagree	Sometimes	Sometimes	Often	05/02/2022 20:49:00	05/02/2022 20:50:36		96.5996	Direct	FR	PC	Completed
A man	Care assistant		Between 31 and 50	&gt; 10 years	Several times a day	Rather painful	Rather painful	Not at all comfortable	Never	6 to 10 minutes	Somewhat disagree	Very often	Never	Very often	05/02/2022 20:43:14	05/02/2022 20:54:49		695	Direct	FR	PC	Completed
A woman	Care assistant		Between 31 and 50	&gt; 10 years	Several times a day	Rather painful	Rather painful	Neither comfortable nor uncomfortable	Sometimes	6 to 10 minutes	I totally agree	Sometimes	Never	Very often	06/02/2022 00:49:32	06/02/2022 00:59:53		620.924	Direct	FR	PC	Completed
A woman	Care assistant		Between the ages of 18 and 30	Between 1 and 3 years	Several times a day	Rather painful	Rather painful	Not at all comfortable	Sometimes	6 to 10 minutes	Somewhat disagree	Sometimes	Never	Very often	06/02/2022 04:42:52	06/02/2022 04:50:50		478.347	qr_code	FR	Smartphone	Completed
A woman	Nurse		Between the ages of 18 and 30	Between 4 and 10 years	Several times a week	Neither hard nor easy	Neither hard nor easy	Rather uncomfortable	Sometimes	6 to 10 minutes	Somewhat agree	Sometimes	Never	Very often	06/02/2022 04:50:38	06/02/2022 04:52:38		120.45	qr_code	FR	Smartphone	Completed
A woman	Care assistant		Between 31 and 50	&gt; 10 years	Several times a day	Neither hard nor easy	Neither hard nor easy	Quite comfortable	Sometimes	5 minutes or less	Somewhat disagree	Often	Never	Often	06/02/2022 06:22:27	06/02/2022 06:24:24		116.74	qr_code	FR	Smartphone	Completed
A woman	Nurse		Between the ages of 18 and 30	Between 4 and 10 years	Several times a week	Neither hard nor easy	Neither hard nor easy	Quite comfortable	Sometimes	11 to 15 minutes	Somewhat agree	Very often	Never	Often	06/02/2022 07:08:19	06/02/2022 07:10:55		156.91	qr_code	FR	Smartphone	Completed
A man	Student nurse or care assistant		Between 31 and 50	Between 1 and 3 years	Less than 1 time per month	Rather easy	Neither hard nor easy	Rather uncomfortable	Never	6 to 10 minutes	Somewhat agree	Sometimes	Sometimes	Sometimes	06/02/2022 09:23:45	06/02/2022 09:27:55		249.707	Direct	FR	Smartphone	Completed
A woman	Nurse		Over 50s	&gt; 10 years	Several times a day	A real pain	Rather painful	Neither comfortable nor uncomfortable	Often	5 minutes or less	Somewhat agree	Sometimes	Sometimes	Very often	06/02/2022 12:59:34	06/02/2022 13:01:58		143.673	Direct	FR	PC	Completed
A woman	Care assistant		Between 31 and 50	&gt; 10 years	Several times a week	Neither hard nor easy	Neither hard nor easy	Neither comfortable nor uncomfortable	Sometimes	6 to 10 minutes	Somewhat agree	Often	Never	Sometimes	06/02/2022 13:41:55	06/02/2022 13:44:24		149.746	Direct	FR	PC	Completed
A woman	Nurse		Between the ages of 18 and 30	Between 4 and 10 years	Several times a day	Rather painful	Rather painful	Neither comfortable nor uncomfortable	Sometimes	5 minutes or less	Somewhat disagree	Sometimes	Never	Very often	06/02/2022 16:20:13	06/02/2022 16:22:26		132.306	qr_code	FR	Smartphone	Completed
A man	Nurse		Between 31 and 50	Between 4 and 10 years	Less than once a week	Rather painful	Rather painful	Neither comfortable nor uncomfortable	Sometimes	6 to 10 minutes	Somewhat disagree	Often	Never	Very often	06/02/2022 17:20:52	06/02/2022 17:23:00		127.304	Direct	FR	PC	Completed
A woman	Nurse		Between 31 and 50	&gt; 10 years	Several times a week	Neither hard nor easy	Neither hard nor easy	Quite comfortable	Often	6 to 10 minutes	Somewhat agree	Very often	Never	Often	06/02/2022 17:31:44	06/02/2022 17:34:10		145.37	Direct	FR	PC	Completed
A man	Student nurse or care assistant		Between the ages of 18 and 30	&lt; 1 year	Less than once a week	Neither hard nor easy	Neither hard nor easy	Quite comfortable	Sometimes	11 to 15 minutes	Somewhat agree	Often	Sometimes	Sometimes	06/02/2022 17:31:34	06/02/2022 17:40:00		506.829	Direct	FR	Smartphone	Completed
A woman	Nurse		Between 31 and 50	&gt; 10 years	Several times a week	Rather painful	Rather painful	Rather uncomfortable	Often	6 to 10 minutes	Somewhat disagree	Very often	Never	Very often	06/02/2022 17:41:00	06/02/2022 17:45:52		291.401	qr_code	FR	Smartphone	Completed
A woman	Care assistant		Over 50s	&gt; 10 years	Less than once a week	Rather painful	Rather painful	Rather uncomfortable	Sometimes	5 minutes or less	Somewhat agree	Often	Never	Very often	06/02/2022 18:46:28	06/02/2022 18:49:29		180.77	Direct	FR	PC	Completed
A woman	Nurse		Between the ages of 18 and 30	Between 4 and 10 years	Several times a week	Rather painful	Rather painful	Not at all comfortable	Sometimes	6 to 10 minutes	I totally disagree	Often	Never	Often	06/02/2022 19:21:44	06/02/2022 19:30:14		510.14	Direct	FR	PC	Completed
A woman	Student nurse or care assistant		Between the ages of 18 and 30	&lt; 1 year	Less than once a week	Rather painful	Rather painful	Neither comfortable nor uncomfortable	Never	5 minutes or less	Somewhat agree	Often	Never	Sometimes	06/02/2022 23:06:04	06/02/2022 23:07:45		100.72	Direct	FR	Smartphone	Completed
A woman	Nurse		Between the ages of 18 and 30	Between 1 and 3 years	Several times a week	Rather painful	Rather painful	Rather uncomfortable	Often	6 to 10 minutes	I totally disagree	Often	Often	Very often	07/02/2022 00:19:00	07/02/2022 00:37:05		1085.82	Direct	FR	PC	Completed
A woman	Nurse		Between the ages of 18 and 30	Between 4 and 10 years	Several times a day	Neither hard nor easy	Neither hard nor easy	Rather uncomfortable	Sometimes	6 to 10 minutes	Somewhat agree	Sometimes	Never	Often	07/02/2022 02:58:56	07/02/2022 03:00:45		108.836	Direct	FR	PC	Completed
A man	Care assistant		Over 50s	&gt; 10 years	Several times a week	Not at all painful	Not at all painful	Quite comfortable	Never	5 minutes or less	Somewhat agree	Sometimes			07/02/2022 06:52:51	07/02/2022 06:56:06		195.021	Direct	FR	PC	Completed
A woman	Nurse		Over 50s	&gt; 10 years	Several times a week	Rather painful	Rather painful	Rather uncomfortable	Sometimes	6 to 10 minutes	Somewhat disagree	Often	Never	Often	07/02/2022 08:26:29	07/02/2022 08:27:52		83.2252	Direct	FR	PC	Completed
A woman	Nurse		Between the ages of 18 and 30	Between 4 and 10 years	Several times a week	Rather painful	Rather easy	Quite comfortable	Sometimes	6 to 10 minutes	Somewhat disagree	Often	Sometimes	Very often	07/02/2022 09:40:20	07/02/2022 09:43:46		205.502	Direct	FR	PC	Completed
A woman	Nurse		Between 31 and 50	&gt; 10 years	Less than once a week	Rather painful	Rather painful	Neither comfortable nor uncomfortable	Sometimes	5 minutes or less	Somewhat agree	Sometimes	Never	Often	07/02/2022 09:56:30	07/02/2022 09:59:35		184.917	Direct	FR	PC	Completed
A man	Nurse		Between the ages of 18 and 30	Between 1 and 3 years	Less than once a week	Rather painful	Rather painful	Not at all comfortable	Sometimes	6 to 10 minutes	Somewhat agree	Sometimes	Never	Very often	07/02/2022 10:34:55	07/02/2022 10:35:54		58.8668	Direct	FR	PC	Completed
A woman	Nurse		Between the ages of 18 and 30	Between 4 and 10 years	Several times a week	Rather painful	Rather painful	Neither comfortable nor uncomfortable	Sometimes	5 minutes or less	Somewhat agree	Sometimes	Never	Very often	07/02/2022 11:30:13	07/02/2022 11:32:13		120.148	Direct	FR	PC	Completed
A woman	Care assistant		Over 50s	Between 4 and 10 years	Several times a day	Neither hard nor easy	Neither hard nor easy	Quite comfortable	Sometimes	11 to 15 minutes	Somewhat disagree	Often	Never	Very often	07/02/2022 11:44:11	07/02/2022 11:47:14		182.435	qr_code	FR	Smartphone	Completed
A woman	Care assistant		Between the ages of 18 and 30	Between 4 and 10 years	Several times a day	Neither hard nor easy	Neither hard nor easy	Rather uncomfortable	Sometimes	5 minutes or less	Somewhat disagree	Sometimes	Sometimes	Sometimes	07/02/2022 12:03:16	07/02/2022 12:05:19		123.104	Direct	FR	PC	Completed
A man	Nurse		Between the ages of 18 and 30	Between 4 and 10 years	Several times a day	A real pain	Rather painful	Neither comfortable nor uncomfortable	Sometimes	6 to 10 minutes	Somewhat disagree	Sometimes	Never	Often	07/02/2022 13:19:56	07/02/2022 13:23:43		226.685	Direct	FR	Smartphone	Completed
A woman	Nurse		Between 31 and 50	&gt; 10 years	Less than once a week	Rather painful	Rather painful	Quite comfortable	Never	5 minutes or less	Somewhat agree	Often	Never	Often	07/02/2022 13:52:19	07/02/2022 13:58:14		355.006	qr_code	FR	Smartphone	Completed
A woman	Nurse		Between the ages of 18 and 30	Between 1 and 3 years	Several times a week	Rather painful	Rather painful	Neither comfortable nor uncomfortable	Sometimes	6 to 10 minutes	Somewhat agree	Sometimes	Never	Often	07/02/2022 14:14:39	07/02/2022 14:22:57		497.724	Direct	FR	PC	Completed
A woman	Care assistant		Over 50s	&gt; 10 years	Several times a week	A real pain	Rather painful	Quite comfortable	Sometimes	11 to 15 minutes	I totally disagree	Sometimes	Never	Very often	07/02/2022 14:14:20	07/02/2022 14:24:19		598.026	Direct	FR	PC	Completed
A woman	Nurse		Over 50s	&gt; 10 years	Less than once a week	Rather painful	Rather painful	Neither comfortable nor uncomfortable	Often	6 to 10 minutes	Somewhat disagree	Sometimes	Never	Sometimes	07/02/2022 15:23:47	07/02/2022 15:26:26		159.217	Direct	FR	PC	Completed
A woman	Care assistant		Between 31 and 50	&gt; 10 years	Several times a day	Rather painful	A real pain	Not at all comfortable	Sometimes	6 to 10 minutes	Somewhat disagree	Often	Never	Very often	07/02/2022 16:04:24	07/02/2022 16:06:04		99.653	Direct	FR	PC	Completed
A woman	Nurse		Between 31 and 50	&gt; 10 years	Several times a day	Rather painful	Rather painful	Neither comfortable nor uncomfortable	Sometimes	5 minutes or less	Somewhat agree	Sometimes	Sometimes	Sometimes	07/02/2022 17:31:02	07/02/2022 17:32:49		106.912	Direct	FR	PC	Completed
A woman	Nurse		Between 31 and 50	&gt; 10 years	Several times a day	Neither hard nor easy	Neither hard nor easy	Quite comfortable	Sometimes	6 to 10 minutes	Somewhat disagree	Sometimes	Sometimes	Often	07/02/2022 20:55:12	07/02/2022 20:59:13		241.691	qr_code	FR	Smartphone	Completed
A woman	Care assistant		Between the ages of 18 and 30	&gt; 10 years	Several times a day	Rather easy	Rather painful	Quite comfortable	Sometimes	11 to 15 minutes	Somewhat disagree	Sometimes	Never	Never	07/02/2022 21:11:54	07/02/2022 21:16:08		253.893	Direct	FR	PC	Completed
A woman	Nurse		Between the ages of 18 and 30	Between 1 and 3 years	Several times a week	Neither hard nor easy	Rather painful	Rather uncomfortable	Sometimes	6 to 10 minutes	Somewhat disagree	Often	Never	Very often	07/02/2022 21:37:17	07/02/2022 21:39:23		126.134	Direct	FR	PC	Completed
A woman	Nurse		Between 31 and 50	&gt; 10 years	Several times a week	Rather painful	Rather painful	Quite comfortable	Never	6 to 10 minutes	Somewhat agree	Very often	Never	Very often	08/02/2022 00:11:20	08/02/2022 00:16:12		291.507	qr_code	FR	Smartphone	Completed
A woman	Nurse		Between the ages of 18 and 30	Between 4 and 10 years	Several times a week	Rather painful	A real pain	Rather uncomfortable	Sometimes	5 minutes or less	I totally disagree	Sometimes	Never	Sometimes	08/02/2022 00:16:47	08/02/2022 00:18:10		83.4162	Direct	FR	PC	Completed
A woman	Nurse		Between the ages of 18 and 30	Between 4 and 10 years	Less than once a week	Rather painful	Rather easy	Quite comfortable	Sometimes	5 minutes or less	I totally agree	Often	Never	Often	08/02/2022 00:26:20	08/02/2022 00:32:46		386.203	Direct	FR	PC	Completed
A man	Care assistant		Between 31 and 50	&gt; 10 years	Several times a day	Rather painful	Rather painful	Quite comfortable	Sometimes	5 minutes or less	Somewhat disagree	Sometimes	Sometimes	Very often	08/02/2022 03:46:20	08/02/2022 03:48:12		111.979	qr_code	FR	Smartphone	Completed
A woman	Care assistant		Between 31 and 50	&gt; 10 years	Several times a week	Neither hard nor easy	Neither hard nor easy	Neither comfortable nor uncomfortable	Sometimes	6 to 10 minutes	I totally disagree	Very often	Never	Very often	08/02/2022 07:11:34	08/02/2022 07:16:36		302.739	Direct	FR	PC	Completed
A woman	Nurse		Between 31 and 50	&gt; 10 years	Several times a week	Rather painful	Rather painful	Neither comfortable nor uncomfortable	Sometimes	11 to 15 minutes	Somewhat agree	Sometimes	Never	Very often	08/02/2022 08:18:49	08/02/2022 08:20:58		129.423	Direct	FR	PC	Completed
A man	Nurse		Between 31 and 50	&gt; 10 years	Several times a week	Neither hard nor easy	Rather easy	Quite comfortable	Sometimes	6 to 10 minutes	Somewhat disagree	Sometimes	Sometimes	Often	08/02/2022 12:07:43	08/02/2022 12:08:51		67.555	Direct	FR	Smartphone	Completed
A woman	Care assistant		Between 31 and 50	Between 4 and 10 years	Several times a day	Rather painful	A real pain	Very comfortable	Sometimes	6 to 10 minutes	Somewhat disagree	Often	Never	Often	08/02/2022 12:27:02	08/02/2022 12:30:00		178.048	Direct	FR	PC	Completed
A woman	Nurse		Between 31 and 50	&gt; 10 years	Several times a day	Rather painful	Neither hard nor easy	Neither comfortable nor uncomfortable	Sometimes	5 minutes or less	Somewhat agree	Sometimes	Never	Sometimes	08/02/2022 12:36:01	08/02/2022 12:47:10		669.421	Direct	FR	Smartphone	Completed
A woman	Nurse		Between the ages of 18 and 30	Between 1 and 3 years	Several times a week	Rather painful	Neither hard nor easy	Neither comfortable nor uncomfortable	Sometimes	5 minutes or less	Somewhat agree	Often	Sometimes	Often	08/02/2022 12:46:10	08/02/2022 12:47:42		91.8789	Direct	FR	Smartphone	Completed
A woman	Care assistant		Between the ages of 18 and 30	Between 4 and 10 years	Several times a day	Rather painful	A real pain	Neither comfortable nor uncomfortable	Sometimes	5 minutes or less	I totally disagree	Sometimes	Never	Very often	08/02/2022 12:47:56	08/02/2022 12:49:11		74.1506	qr_code	FR	Smartphone	Completed
A woman	Care assistant		Between 31 and 50	Between 4 and 10 years	Several times a day	Neither hard nor easy	Rather easy	Quite comfortable	Never	6 to 10 minutes	Somewhat agree	Sometimes	Never	Often	08/02/2022 12:47:11	08/02/2022 12:50:08		176.154	qr_code	FR	Smartphone	Completed
A woman	Care assistant		Over 50s	&gt; 10 years	Several times a day	A real pain	A real pain	Quite comfortable	Sometimes	6 to 10 minutes	Somewhat disagree	Sometimes	Never	Very often	08/02/2022 12:54:10	08/02/2022 13:12:34		1104.31	Direct	FR	PC	Completed
A woman	Care assistant		Between 31 and 50	&lt; 1 year	Several times a day	A real pain	A real pain	Neither comfortable nor uncomfortable	Sometimes	5 minutes or less	Somewhat agree	Sometimes	Sometimes	Sometimes	08/02/2022 13:27:00	08/02/2022 13:29:58		177.95	qr_code	FR	Smartphone	Completed
A woman	Nurse		Between the ages of 18 and 30	Between 4 and 10 years	Several times a day	Rather painful	Rather easy	Very comfortable	Often	5 minutes or less	I totally disagree	Sometimes	Never	Very often	08/02/2022 13:52:42	08/02/2022 13:54:22		99.7004	Direct	FR	Smartphone	Completed
A woman	Care assistant		Over 50s	&gt; 10 years	Several times a week	Rather painful	Rather painful	Quite comfortable	Sometimes	6 to 10 minutes	Somewhat disagree	Often	Sometimes	Very often	08/02/2022 13:58:11	08/02/2022 14:02:54		283.216	qr_code	FR	Smartphone	Completed
A woman	Care assistant		Between 31 and 50	&gt; 10 years	Several times a day	Rather easy	Rather painful	Rather uncomfortable	Sometimes	5 minutes or less	Somewhat agree	Sometimes	Never	Very often	08/02/2022 14:22:50	08/02/2022 14:24:04		74.1849	Direct	FR	PC	Completed
A man	Nurse		Between 31 and 50	Between 4 and 10 years	Several times a week	Neither hard nor easy	Neither hard nor easy	Quite comfortable	Sometimes	6 to 10 minutes	Somewhat agree	Sometimes	Sometimes	Sometimes	08/02/2022 15:18:41	08/02/2022 15:24:00		318.874	Direct	FR	PC	Completed
A woman	Care assistant		Between 31 and 50	&gt; 10 years	Several times a day	Neither hard nor easy	Neither hard nor easy	Neither comfortable nor uncomfortable	Sometimes	6 to 10 minutes	I totally agree	Often	Never	Very often	08/02/2022 15:41:43	08/02/2022 15:45:04		200.765	Direct	FR	PC	Completed
A woman	Nurse		Between the ages of 18 and 30	Between 4 and 10 years	Several times a week	Rather painful	A real pain	Neither comfortable nor uncomfortable	Often	6 to 10 minutes	Somewhat disagree	Sometimes	Sometimes	Very often	08/02/2022 16:04:52	08/02/2022 16:06:40		108.113	Direct	FR	PC	Completed
A woman	Nurse		Between the ages of 18 and 30	Between 4 and 10 years	Several times a week	Rather painful	Rather painful	Quite comfortable	Often	6 to 10 minutes	Somewhat disagree	Often	Sometimes	Very often	08/02/2022 16:49:26	08/02/2022 16:52:21		174.822	qr_code	FR	Smartphone	Completed
A woman	Nurse		Between 31 and 50	&gt; 10 years	Several times a week	A real pain	Rather painful	Rather uncomfortable	Sometimes	6 to 10 minutes	Somewhat disagree	Sometimes	Never	Often	08/02/2022 17:16:18	08/02/2022 17:18:00		102.323	Direct	FR	Smartphone	Completed
A woman	Care assistant		Over 50s	&gt; 10 years	Several times a day	Neither hard nor easy	Neither hard nor easy	Neither comfortable nor uncomfortable	Sometimes	5 minutes or less	Somewhat agree	Sometimes	Sometimes	Sometimes	08/02/2022 17:26:10	08/02/2022 17:44:05		1074.5	Direct	FR	PC	Completed
A woman	Nurse		Between the ages of 18 and 30	&gt; 10 years	Several times a day	Rather painful	Rather painful	Neither comfortable nor uncomfortable	Often	6 to 10 minutes	I totally disagree	Sometimes	Never	Very often	08/02/2022 17:48:46	08/02/2022 17:50:35		109.218	Direct	FR	PC	Completed
A woman	Nurse		Between the ages of 18 and 30	Between 4 and 10 years	Less than once a week	Rather painful	Rather easy	Quite comfortable	Sometimes	5 minutes or less	Somewhat agree	Often	Often	Very often	08/02/2022 21:27:36	08/02/2022 21:30:00		143.968	Direct	FR	PC	Completed
A woman	Nurse		Between the ages of 18 and 30	Between 4 and 10 years	Several times a day	Rather painful	Rather painful	Rather uncomfortable	Often	6 to 10 minutes	Somewhat disagree	Often	Sometimes	Very often	08/02/2022 21:34:37	08/02/2022 21:37:37		179.884	Direct	FR	PC	Completed
A woman	Nurse		Between the ages of 18 and 30	Between 4 and 10 years	Several times a day	Rather painful	Rather painful	Rather uncomfortable	Often	6 to 10 minutes	Somewhat agree	Very often	Sometimes	Very often	08/02/2022 21:35:14	08/02/2022 21:38:27		193	Direct	FR	PC	Completed
A woman	Care assistant		Between the ages of 18 and 30	Between 4 and 10 years	Several times a day	Rather easy	Neither hard nor easy	Quite comfortable	Sometimes	5 minutes or less	Somewhat agree	Often	Never	Often	08/02/2022 23:19:19	08/02/2022 23:22:18		178.698	Direct	FR	Smartphone	Completed
A woman	Nurse		Between 31 and 50	&gt; 10 years	Several times a week	Rather painful	Neither hard nor easy	Quite comfortable	Sometimes	6 to 10 minutes	Somewhat disagree	Often	Never	Very often	08/02/2022 23:31:51	08/02/2022 23:33:48		116.874	Direct	FR	PC	Completed
A woman	Care assistant		Between 31 and 50	&gt; 10 years	Several times a day	Rather painful	Rather painful	Not at all comfortable	Often	6 to 10 minutes	Somewhat disagree	Very often	Never	Very often	08/02/2022 23:55:18	09/02/2022 00:05:15		597.46	Direct	FR	PC	Completed
A woman	Care assistant		Between 31 and 50	Between 1 and 3 years	Several times a day	Neither hard nor easy	Neither hard nor easy	Neither comfortable nor uncomfortable	Sometimes	5 minutes or less	Somewhat agree	Sometimes	Never	Very often	09/02/2022 00:20:39	09/02/2022 00:22:25		106.626	Direct	FR	PC	Completed
A woman	Nurse		Between the ages of 18 and 30	Between 4 and 10 years	Several times a day	Neither hard nor easy	Neither hard nor easy	Neither comfortable nor uncomfortable	Sometimes	6 to 10 minutes	Somewhat agree	Often	Never	Often	09/02/2022 00:48:10	09/02/2022 00:49:01		50.5695	Direct	FR	PC	Completed
A woman	Nurse		Between the ages of 18 and 30	Between 1 and 3 years	Several times a day	Rather easy	Rather easy	Neither comfortable nor uncomfortable	Sometimes	5 minutes or less	Somewhat agree	Sometimes	Never	Often	09/02/2022 00:47:03	09/02/2022 00:52:28		324.466	qr_code	FR	Smartphone	Completed
A woman	Nurse		Over 50s	Between 4 and 10 years	Several times a day	Neither hard nor easy	Neither hard nor easy	Quite comfortable	Often	5 minutes or less	Somewhat disagree	Sometimes	Sometimes	Sometimes	09/02/2022 00:46:26	09/02/2022 00:52:51		384.422	qr_code	FR	Smartphone	Completed
A woman	Nurse		Over 50s	Between 4 and 10 years	Several times a day	Neither hard nor easy	Neither hard nor easy	Neither comfortable nor uncomfortable	Sometimes	5 minutes or less	Somewhat disagree	Sometimes	Sometimes	Often	09/02/2022 00:53:24	09/02/2022 01:10:42		1038.66	qr_code	FR	Smartphone	Completed
A woman	Care assistant		Between 31 and 50	Between 4 and 10 years	Several times a week	Rather painful	Neither hard nor easy	Quite comfortable	Never	6 to 10 minutes	I totally agree	Sometimes	Never	Very often	09/02/2022 01:43:36	09/02/2022 01:48:09		273.148	qr_code	FR	Smartphone	Completed
A woman	Nurse		Between 31 and 50	&gt; 10 years	Several times a week	Rather painful	Rather painful	Quite comfortable	Sometimes	6 to 10 minutes	Somewhat agree	Sometimes	Sometimes	Very often	09/02/2022 02:08:28	09/02/2022 02:12:49		261.451	Direct	FR	PC	Completed
A woman	Care assistant		Between 31 and 50	Between 4 and 10 years	Less than once a week	Rather painful	A real pain	Neither comfortable nor uncomfortable	Sometimes	6 to 10 minutes	Somewhat disagree	Often	Never	Often	09/02/2022 02:19:58	09/02/2022 02:21:31		402.402	Direct	FR	PC	Completed
A woman	Care assistant		Between the ages of 18 and 30	Between 1 and 3 years	Several times a week	Rather painful	Rather easy	Rather uncomfortable	Sometimes	5 minutes or less	Somewhat disagree	Sometimes	Never	Very often	09/02/2022 08:02:22	09/02/2022 08:03:42		80.063	Direct	FR	PC	Completed
A woman	Care assistant		Between 31 and 50	&gt; 10 years	Several times a week	Rather painful	Rather painful	Quite comfortable	Never	5 minutes or less	Somewhat disagree	Sometimes	Never	Often	09/02/2022 08:58:51	09/02/2022 09:03:58		307.169	Direct	FR	PC	Completed
A woman	Nurse		Between 31 and 50	&gt; 10 years	Several times a day	Rather painful	Rather painful	Quite comfortable	Sometimes	5 minutes or less	Somewhat disagree	Often	Sometimes	Often	09/02/2022 09:25:14	09/02/2022 09:26:29		74.1612	Direct	FR	PC	Completed
A woman	Nurse		Between 31 and 50	&gt; 10 years	Several times a week	Rather painful	Rather painful	Neither comfortable nor uncomfortable	Sometimes	11 to 15 minutes	Somewhat agree	Very often	Never	Often	09/02/2022 09:32:27	09/02/2022 09:34:28		120.672	Direct	FR	PC	Completed
A woman	Nurse		Between the ages of 18 and 30	&lt; 1 year	Several times a week	Rather painful	Rather easy	Neither comfortable nor uncomfortable	Sometimes	5 minutes or less	Somewhat disagree	Often	Sometimes	Very often	09/02/2022 09:54:42	09/02/2022 09:55:42		60.4815	Direct	FR	PC	Completed
A woman	Care assistant		Between the ages of 18 and 30	Between 1 and 3 years	Several times a day	Neither hard nor easy	Not at all painful	Quite comfortable	Sometimes	11 to 15 minutes	I totally agree	Often	Never	Often	09/02/2022 10:21:50	09/02/2022 10:26:15		264.165	Direct	FR	PC	Completed
A man	Care assistant		Over 50s	&gt; 10 years	Several times a day	Neither hard nor easy	Neither hard nor easy	Neither comfortable nor uncomfortable	Never	6 to 10 minutes	Somewhat agree	Sometimes	Never	Sometimes	09/02/2022 11:19:27	09/02/2022 11:21:45		137.762	Direct	FR	PC	Completed
A woman	Care assistant		Between 31 and 50	&gt; 10 years	Several times a week	Neither hard nor easy	Neither hard nor easy	Neither comfortable nor uncomfortable	Sometimes	6 to 10 minutes	Somewhat disagree	Sometimes	Never	Very often	09/02/2022 11:33:05	09/02/2022 11:36:34		208.366	Direct	FR	PC	Completed
A woman	Care assistant		Between 31 and 50	&gt; 10 years	Several times a week	Rather painful	Rather painful	Quite comfortable	Sometimes	6 to 10 minutes	Somewhat agree	Sometimes	Never	Very often	09/02/2022 11:39:30	09/02/2022 11:43:03		213.581	Direct	FR	PC	Completed
A woman	Nurse		Between the ages of 18 and 30	Between 1 and 3 years	Several times a week	Rather painful	Rather painful	Quite comfortable	Often	6 to 10 minutes	Somewhat agree	Often	Never	Very often	09/02/2022 11:44:13	09/02/2022 11:45:37		84.3242	Direct	FR	PC	Completed
A woman	Care assistant		Between 31 and 50	&gt; 10 years	Several times a day	Neither hard nor easy	Rather easy	Neither comfortable nor uncomfortable	Sometimes	11 to 15 minutes	Somewhat agree	Very often	Never	Often	09/02/2022 12:48:49	09/02/2022 12:53:33		283.309	Direct	FR	PC	Completed
A man	Other	health executive	Between 31 and 50	&gt; 10 years	Less than 1 time per month	Rather painful	Neither hard nor easy	Quite comfortable	Sometimes	6 to 10 minutes	Somewhat agree	Often	Sometimes	Often	09/02/2022 14:52:53	09/02/2022 14:54:46		113.977	Direct	FR	PC	Completed
A woman	Care assistant		Between 31 and 50	&gt; 10 years	Several times a day	A real pain	A real pain	Not at all comfortable	Often	6 to 10 minutes	Somewhat agree	Very often		Very often	09/02/2022 15:32:19	09/02/2022 15:35:01		161.812	Direct	FR	PC	Completed
A woman	Care assistant		Between 31 and 50	&gt; 10 years	Several times a day	Rather painful	A real pain	Neither comfortable nor uncomfortable	Sometimes	6 to 10 minutes	Somewhat disagree	Often	Sometimes	Very often	09/02/2022 17:53:37	09/02/2022 18:03:49		611.865	Direct	FR	PC	Completed
A woman	Care assistant		Between 31 and 50	Between 4 and 10 years	Several times a day	Rather painful	Rather painful	Rather uncomfortable	Often	6 to 10 minutes	I totally disagree	Sometimes	Never	Very often	09/02/2022 18:30:40	09/02/2022 18:47:50		1029.61	Direct	FR	PC	Completed
A woman	Care assistant		Over 50s	&gt; 10 years	Several times a day	Rather easy	Rather easy	Rather uncomfortable	Never	6 to 10 minutes	Somewhat agree	Sometimes		Sometimes	09/02/2022 20:11:21	09/02/2022 20:23:14		712.404	Direct	FR	PC	Completed
A man	Nurse		Between 31 and 50	Between 4 and 10 years	Several times a week	Rather painful	Rather painful	Neither comfortable nor uncomfortable	Sometimes	6 to 10 minutes	Somewhat disagree	Very often	Very often	Very often	09/02/2022 20:49:02	09/02/2022 20:51:51		168.204	Direct	FR	PC	Completed
A woman	Care assistant		Between the ages of 18 and 30	Between 1 and 3 years	Several times a day	Neither hard nor easy	Neither hard nor easy	Neither comfortable nor uncomfortable	Sometimes	6 to 10 minutes	Somewhat disagree	Sometimes	Never	Very often	09/02/2022 20:52:30	09/02/2022 20:54:33		122.974	Direct	FR	PC	Completed
A woman	Nurse		Between the ages of 18 and 30	&gt; 10 years	Several times a day	Neither hard nor easy	Rather painful	Rather uncomfortable	Often	6 to 10 minutes	Somewhat disagree	Sometimes	Sometimes	Very often	09/02/2022 22:43:39	09/02/2022 22:48:56		317.085	Direct	FR	Smartphone	Completed
A woman	Nurse		Between the ages of 18 and 30	Between 4 and 10 years	Several times a week	Rather painful	Rather painful	Neither comfortable nor uncomfortable	Often	5 minutes or less	Somewhat agree	Sometimes	Never	Very often	09/02/2022 23:50:33	10/02/2022 00:07:37		1023.75	Direct	FR	PC	Completed
A man	Care assistant		Between 31 and 50	&gt; 10 years	Several times a week	Rather painful	Rather easy	Neither comfortable nor uncomfortable	Sometimes	6 to 10 minutes	Somewhat disagree	Often	Sometimes	Often	10/02/2022 01:52:29	10/02/2022 02:01:15		525.486	qr_code	FR	Smartphone	Completed
A woman	Nurse		Between the ages of 18 and 30	Between 1 and 3 years	Several times a day	Rather easy	Rather easy	Neither comfortable nor uncomfortable	Sometimes	6 to 10 minutes	Somewhat disagree	Sometimes	Never	Often	10/02/2022 04:51:35	10/02/2022 05:06:35		900.844	qr_code	FR	Smartphone	Completed
A woman	Nurse		Between the ages of 18 and 30	Between 1 and 3 years	Several times a day	Rather easy	Rather easy	Neither comfortable nor uncomfortable	Sometimes	6 to 10 minutes	Somewhat disagree	Sometimes	Never	Often	10/02/2022 04:51:35	10/02/2022 05:06:36		901.641	qr_code	FR	Smartphone	Completed
A woman	Care assistant		Between 31 and 50	&gt; 10 years	Several times a week	Rather painful	Rather painful	Quite comfortable	Sometimes	6 to 10 minutes	Somewhat disagree	Sometimes	Never	Often	10/02/2022 11:29:53	10/02/2022 11:35:11		318.225	Direct	FR	PC	Completed
A woman	Nurse		Over 50s	&gt; 10 years	Several times a week	Rather painful	A real pain	Rather uncomfortable	Sometimes	5 minutes or less	Somewhat agree	Sometimes	Never	Very often	10/02/2022 14:06:33	10/02/2022 14:10:02		208.709	Direct	FR	PC	Completed
A woman	Care assistant		Between 31 and 50	&gt; 10 years	Several times a day	Rather painful	Rather painful	Rather uncomfortable	Sometimes	5 minutes or less	Somewhat disagree	Very often	Never	Very often	10/02/2022 15:00:45	10/02/2022 15:11:03		617.877	Direct	FR	PC	Completed
A woman	Nurse		Over 50s	&gt; 10 years	Less than once a week	Neither hard nor easy	Rather painful	Neither comfortable nor uncomfortable	Sometimes	5 minutes or less	Somewhat agree	Never	Never	Very often	10/02/2022 15:22:09	10/02/2022 15:24:14		125.716	Direct	FR	PC	Completed
A woman	Nurse		Over 50s	&gt; 10 years	Several times a day	Rather painful	Rather painful	Neither comfortable nor uncomfortable	Often	6 to 10 minutes	Somewhat disagree	Often	Sometimes	Sometimes	10/02/2022 15:33:28	10/02/2022 15:40:48		439.839	Direct	FR	PC	Completed
A woman	Nurse		Between the ages of 18 and 30	Between 4 and 10 years	Several times a day	Rather painful	Rather painful	Neither comfortable nor uncomfortable	Often	6 to 10 minutes	Somewhat disagree	Sometimes	Sometimes	Often	10/02/2022 16:01:21	10/02/2022 16:02:27		65.9858	qr_code	FR	Smartphone	Completed
A woman	Care assistant		Between 31 and 50	&gt; 10 years	Several times a day	Neither hard nor easy	Neither hard nor easy	Rather uncomfortable	Sometimes	5 minutes or less	Somewhat disagree	Often	Never	Often	10/02/2022 16:00:50	10/02/2022 16:04:15		205.012	qr_code	FR	Smartphone	Completed
A woman	Care assistant		Between 31 and 50	&gt; 10 years	Several times a day	Rather easy	Rather easy	Neither comfortable nor uncomfortable	Sometimes	6 to 10 minutes	Somewhat agree	Sometimes	Never	Often	10/02/2022 15:59:57	10/02/2022 16:19:35		1177.9	Direct	FR	PC	Completed
A woman	Care assistant		Between 31 and 50	&gt; 10 years	Several times a day	A real pain	A real pain	Neither comfortable nor uncomfortable	Very often	6 to 10 minutes	I totally disagree	Very often	Sometimes	Very often	10/02/2022 17:25:27	10/02/2022 17:31:37		370.405	Direct	FR	PC	Completed
A woman	Nurse		Between 31 and 50	Between 4 and 10 years	Several times a week	Neither hard nor easy	Neither hard nor easy	Quite comfortable	Never	6 to 10 minutes	Somewhat disagree	Often	Sometimes	Very often	10/02/2022 17:49:12	10/02/2022 17:52:47		215.109	Direct	FR	PC	Completed
A woman	Care assistant		Over 50s	&gt; 10 years	Several times a week	Rather painful	Rather painful	Not at all comfortable	Sometimes	6 to 10 minutes	Somewhat disagree	Sometimes	Never	Very often	10/02/2022 17:54:06	10/02/2022 17:57:20		194.507	Direct	FR	PC	Completed
A woman	Nurse		Between 31 and 50	&gt; 10 years	Several times a day	Rather easy	Rather easy	Quite comfortable	Sometimes	6 to 10 minutes	I totally agree	Very often	Never	Sometimes	10/02/2022 19:04:33	10/02/2022 19:05:48		74.6073	Direct	FR	PC	Completed
A woman	Care assistant		Between 31 and 50	&lt; 1 year	Several times a day	Neither hard nor easy	Neither hard nor easy	Quite comfortable	Sometimes	5 minutes or less	Somewhat agree	Sometimes	Never	Sometimes	10/02/2022 23:30:27	10/02/2022 23:32:38		131.845	Direct	FR	PC	Completed
A woman	Nurse		Between 31 and 50	&gt; 10 years	Less than once a week	Rather painful	Rather painful	Rather uncomfortable	Never	5 minutes or less	Somewhat disagree	Sometimes	Never	Often	11/02/2022 01:54:45	11/02/2022 01:56:10		84.9685	Direct	FR	PC	Completed
A woman	Care assistant		Over 50s	Between 4 and 10 years	Several times a week	Rather painful	Rather painful	Neither comfortable nor uncomfortable	Sometimes	6 to 10 minutes	Somewhat agree			Never	11/02/2022 06:16:40	11/02/2022 06:23:07		386.511	Direct	FR	PC	Completed
A woman	Care assistant		Between 31 and 50	Between 4 and 10 years	Several times a week	Rather easy	Rather easy	Neither comfortable nor uncomfortable	Sometimes	5 minutes or less	I totally disagree	Sometimes	Sometimes	Often	11/02/2022 08:45:15	11/02/2022 08:46:29		73.5153	Direct	FR	PC	Completed
A woman	Care assistant		Between 31 and 50	&gt; 10 years	Several times a week	Rather painful	Rather painful	Rather uncomfortable	Sometimes	6 to 10 minutes	Somewhat disagree	Often	Never	Very often	11/02/2022 09:34:59	11/02/2022 09:38:02		183.106	Direct	FR	PC	Completed
A woman	Care assistant		Over 50s	&gt; 10 years	Less than once a week	Rather painful	Rather painful	Neither comfortable nor uncomfortable	Never	6 to 10 minutes	Somewhat agree	Very often	Never	Often	11/02/2022 10:21:56	11/02/2022 10:29:18		441.653	Direct	FR	PC	Completed
A woman	Care assistant		Over 50s	Between 4 and 10 years	Several times a week	Rather painful	Rather painful	Neither comfortable nor uncomfortable	Sometimes	5 minutes or less	Somewhat disagree	Often	Never	Very often	11/02/2022 11:24:03	11/02/2022 11:31:57		474.437	Direct	FR	PC	Completed
A woman	Care assistant		Between 31 and 50	Between 4 and 10 years	Several times a day	Rather easy	Rather easy	Neither comfortable nor uncomfortable	Sometimes			Often	Never	Very often	11/02/2022 11:55:05	11/02/2022 11:57:05		120.742	Direct	FR	PC	Completed
A woman	Care assistant		Between 31 and 50	&gt; 10 years	Several times a day	Rather painful	Rather painful	Neither comfortable nor uncomfortable	Sometimes	5 minutes or less	Somewhat disagree	Sometimes	Never	Often	11/02/2022 12:49:27	11/02/2022 12:55:06		339.273	Direct	FR	PC	Completed
A woman	Care assistant		Between 31 and 50	&gt; 10 years	Several times a week	Rather painful	Rather painful	Neither comfortable nor uncomfortable	Sometimes	6 to 10 minutes	Somewhat disagree	Sometimes	Never	Very often	11/02/2022 12:52:23	11/02/2022 12:56:05		221.517	Direct	FR	PC	Completed
A woman	Care assistant		Between 31 and 50	Between 4 and 10 years	Several times a day	Rather painful	Rather painful	Neither comfortable nor uncomfortable	Sometimes	6 to 10 minutes	Somewhat disagree	Often	Never	Very often	11/02/2022 13:01:56	11/02/2022 13:03:32		95.9141	Direct	FR	PC	Completed
A woman	Care assistant		Between the ages of 18 and 30	Between 4 and 10 years	Several times a day	Rather painful	Rather painful	Not at all comfortable	Often	11 to 15 minutes	Somewhat disagree	Often	Sometimes	Very often	11/02/2022 13:04:38	11/02/2022 13:10:30		351.979	qr_code	FR	Smartphone	Completed
A woman	Care assistant		Between 31 and 50	&gt; 10 years	Several times a day	A real pain	A real pain	Rather uncomfortable	Sometimes	5 minutes or less	Somewhat disagree	Sometimes	Never	Very often	11/02/2022 14:41:32	11/02/2022 14:49:44		492.058	Direct	FR	PC	Completed
A woman	Nurse		Between 31 and 50	&gt; 10 years	Several times a day	Neither hard nor easy	Neither hard nor easy	Neither comfortable nor uncomfortable	Sometimes	6 to 10 minutes	Somewhat disagree	Sometimes	Sometimes	Sometimes	11/02/2022 14:52:09	11/02/2022 14:56:01		232.669	Direct	FR	PC	Completed
A woman	Care assistant		Between 31 and 50	&gt; 10 years	Several times a day	Neither hard nor easy	Rather painful	Neither comfortable nor uncomfortable	Sometimes	6 to 10 minutes	Somewhat disagree	Sometimes	Never	Often	11/02/2022 15:15:17	11/02/2022 15:17:04		107.468	Direct	FR	PC	Completed
A woman	Care assistant		Over 50s	&gt; 10 years	Several times a week	Neither hard nor easy	Neither hard nor easy	Quite comfortable	Sometimes	5 minutes or less	Somewhat disagree	Sometimes	Sometimes	Very often	11/02/2022 17:51:29	11/02/2022 17:55:50		260.331	Direct	FR	PC	Completed
A woman	Nurse		Over 50s	&lt; 1 year	Several times a day	A real pain	A real pain	Neither comfortable nor uncomfortable	Often	6 to 10 minutes	Somewhat agree	Sometimes	Never	Very often	11/02/2022 19:18:31	11/02/2022 19:20:21		110.459	Direct	FR	PC	Completed
A woman	Care assistant		Between 31 and 50	&gt; 10 years	Several times a day	Neither hard nor easy	Rather painful	Neither comfortable nor uncomfortable	Sometimes	5 minutes or less	I totally agree	Sometimes	Never	Sometimes	12/02/2022 03:04:54	12/02/2022 03:11:01		366.264	Direct	FR	PC	Completed
A woman	Nurse		Between 31 and 50	&gt; 10 years	Several times a day	Rather painful	Rather easy	Quite comfortable	Often	More than 15 minutes	Somewhat disagree	Sometimes	Never	Very often	12/02/2022 08:49:25	12/02/2022 08:54:50		325.279	Direct	FR	PC	Completed
A woman	Nurse		Between the ages of 18 and 30	Between 4 and 10 years	Several times a day	Rather painful	Rather easy	Quite comfortable	Sometimes	5 minutes or less	Somewhat agree	Very often	Never	Sometimes	12/02/2022 09:08:17	12/02/2022 09:09:26		69.0608	Direct	FR	PC	Completed
A woman	Care assistant		Between 31 and 50	&gt; 10 years	Several times a day	Rather easy	Rather easy	Neither comfortable nor uncomfortable	Never	6 to 10 minutes	Somewhat agree	Often	Never	Sometimes	12/02/2022 10:58:23	12/02/2022 11:03:36		312.985	Direct	FR	PC	Completed
A woman	Nurse		Between 31 and 50	&gt; 10 years	Several times a day	Rather painful	Neither hard nor easy	Neither comfortable nor uncomfortable	Sometimes	5 minutes or less	Somewhat disagree	Often	Sometimes	Very often	12/02/2022 11:45:05	12/02/2022 11:50:29		323.865	Direct	FR	PC	Completed
A woman	Care assistant		Between the ages of 18 and 30	Between 4 and 10 years	Several times a day	Rather painful	Rather easy	Rather uncomfortable	Sometimes	6 to 10 minutes	Somewhat disagree	Sometimes	Sometimes	Very often	12/02/2022 13:30:25	12/02/2022 13:33:30		185.162	qr_code	FR	Smartphone	Completed
A man	Nurse		Between 31 and 50	&gt; 10 years	Several times a day	Rather painful	Rather painful	Quite comfortable	Sometimes	6 to 10 minutes	Somewhat agree	Sometimes	Sometimes	Sometimes	12/02/2022 14:41:26	12/02/2022 14:48:01		394.861	qr_code	FR	Smartphone	Completed
A man	Nurse		Between 31 and 50	&gt; 10 years	Several times a week	Rather painful	Rather painful	Rather uncomfortable	Sometimes	11 to 15 minutes	Somewhat agree	Sometimes	Sometimes	Sometimes	12/02/2022 18:37:13	12/02/2022 18:42:23		310.51	Direct	FR	PC	Completed
A man	Nurse		Between 31 and 50	&gt; 10 years	Several times a day	Neither hard nor easy	Neither hard nor easy	Neither comfortable nor uncomfortable	Sometimes	6 to 10 minutes	Somewhat disagree	Often	Never	Sometimes	12/02/2022 20:57:21	12/02/2022 20:59:12		110.741	Direct	FR	Smartphone	Completed
A woman	Care assistant		Over 50s	Between 4 and 10 years	Several times a day	A real pain	A real pain	Rather uncomfortable	Often	6 to 10 minutes	Somewhat disagree	Sometimes	Often	Very often	12/02/2022 21:34:59	12/02/2022 21:40:04		304.485	Direct	FR	Tablet	Completed
A woman	Nurse		Between 31 and 50	&gt; 10 years	Several times a week	Rather painful	Rather painful	Neither comfortable nor uncomfortable	Sometimes	6 to 10 minutes	Somewhat disagree	Sometimes	Sometimes	Often	12/02/2022 22:54:35	12/02/2022 22:59:33		298.189	Direct	FR	PC	Completed
A woman	Care assistant		Between 31 and 50	&gt; 10 years	Several times a day	Neither hard nor easy	Neither hard nor easy	Neither comfortable nor uncomfortable	Never	5 minutes or less	Somewhat agree	Often		Sometimes	13/02/2022 01:00:22	13/02/2022 01:03:10		167.368	Direct	FR	PC	Completed
A woman	Nurse		Over 50s	&gt; 10 years	Several times a day	Rather painful	Rather painful	Rather uncomfortable	Sometimes	6 to 10 minutes	Somewhat disagree	Very often		Very often	13/02/2022 13:21:05	13/02/2022 13:28:56		471.089	Direct	FR	PC	Completed
A woman	Care assistant		Between 31 and 50	&gt; 10 years	Several times a day	Rather painful	Neither hard nor easy	Rather uncomfortable	Sometimes	6 to 10 minutes	Somewhat disagree	Sometimes	Sometimes	Very often	13/02/2022 17:35:31	13/02/2022 17:37:02		91.1521	qr_code	FR	Smartphone	Completed
A woman	Nurse		Over 50s	&gt; 10 years	Several times a week	Rather easy	Rather easy	Neither comfortable nor uncomfortable	Sometimes	11 to 15 minutes	Somewhat disagree	Sometimes	Sometimes	Very often	13/02/2022 19:55:40	13/02/2022 19:57:46		125.128	Direct	FR	PC	Completed
A woman	Nurse		Over 50s	&gt; 10 years	Several times a week	Rather painful	Rather painful	Rather uncomfortable	Sometimes	6 to 10 minutes	Somewhat disagree	Often	Sometimes	Very often	14/02/2022 03:11:24	14/02/2022 03:13:11		106.444	Direct	FR	PC	Completed
A woman	Care assistant		Between 31 and 50	&gt; 10 years	Several times a day	Neither hard nor easy	Rather painful	Rather uncomfortable	Sometimes	6 to 10 minutes	Somewhat disagree	Sometimes	Sometimes	Often	14/02/2022 06:14:45	14/02/2022 06:17:25		159.941	Direct	FR	PC	Completed
A woman	Care assistant		Between 31 and 50	Between 4 and 10 years	Several times a week	Rather painful	Rather painful	Neither comfortable nor uncomfortable	Never	6 to 10 minutes	Somewhat disagree	Sometimes	Never	Sometimes	14/02/2022 11:38:27	14/02/2022 11:40:44		137.066	Direct	FR	PC	Completed
A woman	Nurse		Between 31 and 50	&gt; 10 years	Less than once a week	Neither hard nor easy	Rather painful	Neither comfortable nor uncomfortable	Sometimes	5 minutes or less	Somewhat agree	Sometimes	Sometimes	Sometimes	14/02/2022 12:04:54	14/02/2022 12:06:04		69.7564	Direct	FR	PC	Completed
A woman	Care assistant		Between 31 and 50	&gt; 10 years	Several times a day	Neither hard nor easy	Rather painful	Rather uncomfortable	Sometimes	5 minutes or less	Somewhat disagree	Sometimes	Never	Very often	14/02/2022 12:13:12	14/02/2022 12:16:23		190.687	qr_code	FR	Smartphone	Completed
A woman	Nurse		Between 31 and 50	&gt; 10 years	Several times a week	Rather painful	Rather painful	Neither comfortable nor uncomfortable	Sometimes	6 to 10 minutes	Somewhat agree	Sometimes	Never	Very often	14/02/2022 12:48:55	14/02/2022 12:51:06		131.155	Direct	FR	PC	Completed
A woman	Nurse		Between 31 and 50	&gt; 10 years	Several times a week	Rather painful	Rather painful	Rather uncomfortable	Sometimes	11 to 15 minutes	Somewhat agree	Sometimes	Sometimes	Often	14/02/2022 14:21:37	14/02/2022 14:26:04		267.237	Direct	FR	PC	Completed
A woman	Care assistant		Between 31 and 50	&gt; 10 years	Several times a day	Neither hard nor easy	Neither hard nor easy	Quite comfortable	Sometimes	5 minutes or less	Somewhat agree	Sometimes	Never	Sometimes	14/02/2022 15:35:01	14/02/2022 15:38:31		209.444	Direct	FR	PC	Completed
A woman	Care assistant		Over 50s	Between 1 and 3 years	Several times a day	Neither hard nor easy	Neither hard nor easy	Neither comfortable nor uncomfortable	Never	11 to 15 minutes	Somewhat agree	Often	Never	Often	14/02/2022 15:48:35	14/02/2022 15:51:18		162.96	Direct	FR	PC	Completed
A man	Nurse		Between 31 and 50	Between 4 and 10 years	Several times a week	Rather easy	Neither hard nor easy	Neither comfortable nor uncomfortable	Sometimes	6 to 10 minutes	Somewhat agree	Sometimes	Never	Often	14/02/2022 16:01:19	14/02/2022 16:05:24		244.855	Direct	FR	PC	Completed
A woman	Nurse		Between 31 and 50	&gt; 10 years	Several times a week	Rather painful	Neither hard nor easy	Quite comfortable	Sometimes	5 minutes or less	Somewhat agree	Sometimes	Never	Very often	14/02/2022 17:16:53	14/02/2022 17:19:28		155.242	Direct	FR	PC	Completed
A woman	Nurse		Over 50s	&gt; 10 years	Several times a week	Rather painful	Rather painful	Quite comfortable	Sometimes	11 to 15 minutes	Somewhat disagree	Sometimes	Often	Very often	14/02/2022 17:16:24	14/02/2022 17:21:15		291.088	Direct	FR	PC	Completed
A man	Nurse		Between 31 and 50	&gt; 10 years	Several times a day	Neither hard nor easy	Neither hard nor easy	Neither comfortable nor uncomfortable	Sometimes	6 to 10 minutes	Somewhat disagree	Sometimes	Sometimes	Sometimes	14/02/2022 20:25:23	14/02/2022 20:27:39		136.353	Direct	FR	PC	Completed
A woman	Nurse		Between 31 and 50	&gt; 10 years	Several times a day	Rather easy	Rather easy	Quite comfortable	Sometimes	6 to 10 minutes	Somewhat disagree	Very often	Never	Very often	15/02/2022 02:43:11	15/02/2022 02:44:51		100.11	Direct	FR	PC	Completed
A woman	Nurse		Between 31 and 50	&gt; 10 years	Several times a day	Rather painful	Rather easy	Rather uncomfortable	Sometimes	6 to 10 minutes	Somewhat agree	Often	Never	Sometimes	15/02/2022 03:24:57	15/02/2022 03:28:58		240.789	Direct	FR	PC	Completed
A woman	Care assistant		Between 31 and 50	Between 4 and 10 years	Several times a day	Rather painful	Neither hard nor easy	Quite comfortable	Never	6 to 10 minutes	Somewhat disagree	Often	Never	Often	15/02/2022 07:02:13	15/02/2022 07:04:46		152.766	Direct	FR	PC	Completed
A woman	Care assistant		Between 31 and 50	&lt; 1 year	Several times a day	Neither hard nor easy	Neither hard nor easy	Neither comfortable nor uncomfortable	Sometimes	5 minutes or less	Somewhat disagree	Often	Sometimes	Often	15/02/2022 08:07:05	15/02/2022 08:08:14		68.6607	Direct	FR	PC	Completed
A woman	Nurse		Between 31 and 50	&gt; 10 years	Several times a week	Rather painful	Rather painful	Neither comfortable nor uncomfortable	Often	11 to 15 minutes	Somewhat disagree	Sometimes	Sometimes	Very often	15/02/2022 12:14:59	15/02/2022 12:19:25		266.389	Direct	FR	PC	Completed
A woman	Nurse		Between 31 and 50	&gt; 10 years	Several times a week	Rather painful	Rather painful	Rather uncomfortable	Sometimes	6 to 10 minutes	Somewhat disagree	Sometimes	Sometimes	Often	15/02/2022 14:28:41	15/02/2022 14:31:21		160.645	qr_code	FR	Smartphone	Completed
A woman	Nurse		Between the ages of 18 and 30	Between 4 and 10 years	Several times a week	Rather painful	Rather painful	Neither comfortable nor uncomfortable	Sometimes	5 minutes or less	I totally disagree	Sometimes	Sometimes	Very often	15/02/2022 15:09:34	15/02/2022 15:10:55		81.1173	Direct	FR	PC	Completed
A woman	Care assistant		Between 31 and 50	&gt; 10 years	Several times a day	Rather painful	Rather painful	Neither comfortable nor uncomfortable	Sometimes	5 minutes or less	Somewhat agree	Sometimes	Never	Very often	15/02/2022 15:58:07	15/02/2022 16:00:19		131.304	Direct	FR	PC	Completed
A woman	Care assistant		Over 50s	&gt; 10 years	Several times a day	Rather painful	Rather painful	Neither comfortable nor uncomfortable	Sometimes	5 minutes or less	Somewhat disagree	Often	Never	Very often	15/02/2022 16:08:22	15/02/2022 16:15:48		445.281	qr_code	FR	Smartphone	Completed
A woman	Care assistant		Between 31 and 50	&gt; 10 years	Several times a day	Rather painful	Rather painful	Not at all comfortable	Very often	11 to 15 minutes	Somewhat disagree	Sometimes	Sometimes	Very often	15/02/2022 16:49:53	15/02/2022 16:52:45		171.657	qr_code	FR	Smartphone	Completed
A woman	Care assistant		Between 31 and 50	&gt; 10 years	Several times a day	Rather easy	Rather painful	Quite comfortable	Sometimes	6 to 10 minutes	Somewhat agree	Sometimes	Never	Very often	15/02/2022 19:00:11	15/02/2022 19:06:31		379.822	Direct	FR	PC	Completed
A woman	Care assistant		Between 31 and 50	&gt; 10 years	Several times a day	Neither hard nor easy	Rather painful	Neither comfortable nor uncomfortable	Sometimes	6 to 10 minutes	Somewhat agree	Sometimes	Never	Often	15/02/2022 20:12:11	15/02/2022 20:15:13		181.991	Direct	FR	PC	Completed
A woman	Nurse		Between the ages of 18 and 30	Between 1 and 3 years	Several times a week	Rather painful	Rather painful	Quite comfortable	Sometimes	6 to 10 minutes	Somewhat disagree	Sometimes	Sometimes	Very often	16/02/2022 00:57:21	16/02/2022 00:59:14		113.387	Direct	FR	PC	Completed
A woman	Nurse		Between the ages of 18 and 30	Between 1 and 3 years	Several times a day	Neither hard nor easy	Neither hard nor easy	Neither comfortable nor uncomfortable	Never	5 minutes or less	Somewhat disagree	Very often	Never	Often	16/02/2022 02:27:44	16/02/2022 02:32:51		307.057	Direct	FR	PC	Completed
A woman	Care assistant		Between 31 and 50	&gt; 10 years	Several times a week	Rather painful	Rather painful	Neither comfortable nor uncomfortable	Sometimes	5 minutes or less	Somewhat disagree	Sometimes	Never	Very often	16/02/2022 10:08:50	16/02/2022 10:10:21		90.4779	Direct	FR	PC	Completed
A woman	Care assistant		Between 31 and 50	&gt; 10 years	Several times a day	Rather painful	A real pain	Not at all comfortable	Often	6 to 10 minutes	Somewhat disagree	Sometimes	Sometimes	Very often	16/02/2022 11:35:25	16/02/2022 11:37:28		122.488	Direct	FR	PC	Completed
A woman	Care assistant		Between 31 and 50	&gt; 10 years	Less than 1 time per month	Neither hard nor easy	Rather painful	Quite comfortable	Never	6 to 10 minutes	Somewhat agree	Never	Never	Never	16/02/2022 11:29:32	16/02/2022 11:37:37		485.051	Direct	FR	PC	Completed
A woman	Care assistant		Over 50s	&gt; 10 years	Several times a day	Rather painful	Rather painful	Rather uncomfortable	Sometimes	5 minutes or less	Somewhat disagree			Very often	16/02/2022 11:54:21	16/02/2022 11:57:05		163.787	Direct	FR	PC	Completed
A woman	Nurse		Between 31 and 50	&gt; 10 years	Several times a day	Rather painful	Rather painful	Neither comfortable nor uncomfortable	Sometimes	6 to 10 minutes	Somewhat agree	Often	Sometimes	Often	16/02/2022 12:00:24	16/02/2022 12:01:58		94.0983	Direct	FR	PC	Completed
A woman	Care assistant		Between 31 and 50	&gt; 10 years	Several times a week	Neither hard nor easy	Rather painful	Rather uncomfortable	Sometimes	5 minutes or less	Somewhat agree	Sometimes	Never	Very often	16/02/2022 12:43:22	16/02/2022 12:44:44		81.7554	Direct	FR	PC	Completed
A man	Care assistant		Between the ages of 18 and 30	&gt; 10 years	Several times a day	Rather painful	Rather painful	Neither comfortable nor uncomfortable	Sometimes	6 to 10 minutes	Somewhat disagree	Very often	Sometimes	Very often	16/02/2022 16:13:02	16/02/2022 16:15:03		121.014	Direct	FR	PC	Completed
A woman	Nurse		Between 31 and 50	Between 1 and 3 years	Several times a week	Rather painful	Rather easy	Neither comfortable nor uncomfortable	Sometimes	6 to 10 minutes	Somewhat disagree	Sometimes	Never	Very often	16/02/2022 22:48:14	16/02/2022 22:58:56		641.828	Direct	FR	PC	Completed
A woman	Care assistant		Between 31 and 50	&gt; 10 years	Several times a day	Neither hard nor easy	Neither hard nor easy	Quite comfortable	Sometimes	11 to 15 minutes	Somewhat disagree	Often	Never	Often	16/02/2022 23:13:53	16/02/2022 23:48:05		2051.96	Direct	FR	PC	Completed
A woman	Nurse		Between 31 and 50	&gt; 10 years	Several times a week	Rather painful	Neither hard nor easy	Quite comfortable	Sometimes	6 to 10 minutes	Somewhat agree	Very often	Sometimes	Very often	17/02/2022 00:00:04	17/02/2022 00:06:09		365.082	qr_code	FR	Smartphone	Completed
A woman	Care assistant		Between 31 and 50	Between 4 and 10 years	Several times a week	Rather painful	Neither hard nor easy	Quite comfortable	Never	6 to 10 minutes	Somewhat disagree	Sometimes	Never	Often	17/02/2022 00:23:56	17/02/2022 00:27:33		216.74	Direct	FR	PC	Completed
A woman	Nurse		Between 31 and 50	&gt; 10 years	Several times a week	Rather painful	Rather painful	Neither comfortable nor uncomfortable	Sometimes	6 to 10 minutes	Somewhat agree	Often	Never	Often	17/02/2022 09:40:42	17/02/2022 09:42:54		132.589	qr_code	FR	Smartphone	Completed
A woman	Care assistant		Over 50s	&gt; 10 years	Several times a week	Neither hard nor easy	Neither hard nor easy	Neither comfortable nor uncomfortable	Sometimes	6 to 10 minutes	Somewhat disagree	Sometimes	Never	Often	17/02/2022 11:09:58	17/02/2022 11:20:50		651.513	qr_code	FR	Smartphone	Completed
A woman	Care assistant		Over 50s	&gt; 10 years	Several times a week	Neither hard nor easy	Neither hard nor easy	Neither comfortable nor uncomfortable	Sometimes	6 to 10 minutes	Somewhat disagree	Sometimes	Never	Often	17/02/2022 11:21:02	17/02/2022 11:23:28		146.656	qr_code	FR	Smartphone	Completed
A woman	Care assistant		Over 50s	&gt; 10 years	Several times a week	Rather painful	Rather painful	Neither comfortable nor uncomfortable	Sometimes	5 minutes or less	Somewhat disagree	Often	Never	Very often	17/02/2022 11:58:06	17/02/2022 12:16:37		1111.34	Direct	FR	PC	Completed
A woman	Nurse		Between the ages of 18 and 30	Between 4 and 10 years	Several times a day	Rather painful	Rather painful	Rather uncomfortable	Sometimes	5 minutes or less	Somewhat agree	Sometimes	Never	Often	17/02/2022 12:33:03	17/02/2022 12:34:19		76.5401	Direct	FR	PC	Completed
A woman	Nurse		Between the ages of 18 and 30	Between 4 and 10 years	Several times a week	Rather painful	Rather painful	Neither comfortable nor uncomfortable	Sometimes	5 minutes or less	Somewhat disagree	Sometimes	Never	Often	17/02/2022 12:39:43	17/02/2022 12:43:48		245.441	Direct	FR	PC	Completed
A woman	Nurse		Over 50s	&gt; 10 years	Several times a week	Rather painful	Rather painful	Rather uncomfortable	Often	6 to 10 minutes	Somewhat disagree	Often	Very often	Very often	17/02/2022 14:33:59	17/02/2022 14:36:27		147.683	Direct	FR	PC	Completed
A woman	Nurse		Between the ages of 18 and 30	Between 4 and 10 years	Less than 1 time per month	Rather painful	Rather easy	Rather uncomfortable	Often	6 to 10 minutes	Somewhat disagree	Often	Never	Very often	17/02/2022 19:07:28	17/02/2022 19:09:12		103.794	Direct	FR	PC	Completed
A woman	Nurse		Over 50s	&gt; 10 years	Several times a day	A real pain	A real pain	Not at all comfortable	Sometimes	6 to 10 minutes	Somewhat disagree	Often	Sometimes	Very often	17/02/2022 21:09:32	17/02/2022 21:13:06		213.91	Direct	FR	PC	Completed
A woman	Care assistant		Between 31 and 50	&gt; 10 years	Several times a week	Neither hard nor easy	Rather painful	Quite comfortable	Never	5 minutes or less	Somewhat agree	Sometimes	Never	Sometimes	18/02/2022 00:43:29	18/02/2022 00:46:18		169.071	qr_code	FR	Smartphone	Completed
A woman	Care assistant		Between the ages of 18 and 30	Between 4 and 10 years	Several times a week	A real pain	Rather painful	Neither comfortable nor uncomfortable	Sometimes	6 to 10 minutes	Somewhat disagree	Sometimes	Never	Very often	18/02/2022 04:22:58	18/02/2022 04:24:37		99.0139	Direct	FR	PC	Completed
A woman	Nurse		Between the ages of 18 and 30	Between 1 and 3 years	Several times a week	Rather painful	A real pain	Neither comfortable nor uncomfortable	Sometimes	6 to 10 minutes	Somewhat agree	Often	Sometimes	Often	18/02/2022 07:25:16	18/02/2022 07:27:34		137.334	qr_code	FR	Smartphone	Completed
A woman	Care assistant		Over 50s	&gt; 10 years	Several times a week	Rather easy	Rather easy	Rather uncomfortable	Sometimes	6 to 10 minutes	Somewhat agree	Sometimes	Never	Very often	18/02/2022 11:57:50	18/02/2022 12:01:49		239.424	Direct	FR	PC	Completed
A woman	Care assistant		Over 50s	&gt; 10 years	Several times a week	A real pain	Rather painful	Neither comfortable nor uncomfortable	Sometimes	6 to 10 minutes	I totally disagree	Very often	Never	Very often	18/02/2022 11:57:50	18/02/2022 12:02:16		265.24	Direct	FR	PC	Completed
A woman	Nurse		Over 50s	&gt; 10 years	Several times a week	Rather painful	Rather painful	Rather uncomfortable	Sometimes	11 to 15 minutes	I totally disagree	Sometimes	Sometimes	Very often	18/02/2022 13:09:18	18/02/2022 13:11:15		117.176	qr_code	FR	Smartphone	Completed
A woman	Nurse		Between 31 and 50	&gt; 10 years	Several times a day	Rather painful	Neither hard nor easy	Quite comfortable	Sometimes	6 to 10 minutes	Somewhat disagree	Often	Never	Often	18/02/2022 13:38:19	18/02/2022 13:43:34		315.061	qr_code	FR	Smartphone	Completed
A woman	Nurse		Between 31 and 50	&gt; 10 years	Several times a week	Neither hard nor easy	Rather painful	Neither comfortable nor uncomfortable	Sometimes	5 minutes or less	Somewhat agree	Often	Never	Sometimes	18/02/2022 13:52:25	18/02/2022 13:56:54		269.501	Direct	FR	PC	Completed
A woman	Nurse		Between the ages of 18 and 30	Between 4 and 10 years	Several times a day	Rather painful	Rather painful	Neither comfortable nor uncomfortable	Sometimes	6 to 10 minutes	Somewhat disagree	Often	Never		18/02/2022 16:49:12	18/02/2022 16:50:17		65.0447	Direct	FR	PC	Completed
A woman	Nurse		Between 31 and 50	&gt; 10 years	Several times a day	Rather easy	Neither hard nor easy	Quite comfortable	Sometimes	11 to 15 minutes	Somewhat disagree	Often	Never	Often	18/02/2022 20:15:49	18/02/2022 20:20:52		302.861	Direct	FR	PC	Completed
A woman	Nurse		Between 31 and 50	&gt; 10 years	Several times a week	Neither hard nor easy	Neither hard nor easy	Quite comfortable	Sometimes	5 minutes or less	I totally agree	Often	Never	Often	19/02/2022 00:45:57	19/02/2022 00:50:12		255.481	qr_code	FR	Smartphone	Completed
A man	Nurse		Between 31 and 50	&gt; 10 years	Several times a week	Neither hard nor easy	Neither hard nor easy	Quite comfortable	Sometimes	6 to 10 minutes	Somewhat agree	Often	Sometimes	Often	19/02/2022 05:20:40	19/02/2022 05:21:50		69.6988	Direct	FR	PC	Completed
A man	Care assistant		Between 31 and 50	&gt; 10 years	Several times a week	Neither hard nor easy	Neither hard nor easy	Quite comfortable	Never	6 to 10 minutes	Somewhat agree	Often	Never	Often	19/02/2022 05:22:31	19/02/2022 05:25:35		184.268	Direct	FR	PC	Completed
A woman	Nurse		Between the ages of 18 and 30	&lt; 1 year	Several times a day	Neither hard nor easy	Rather easy	Quite comfortable	Sometimes	6 to 10 minutes	I totally agree	Sometimes	Never	Very often	19/02/2022 08:56:17	19/02/2022 09:01:30		313.877	qr_code	FR	Smartphone	Completed
A woman	Nurse		Between 31 and 50	&gt; 10 years	Less than once a week	Rather painful	Rather painful	Rather uncomfortable	Sometimes	6 to 10 minutes	Somewhat disagree	Sometimes	Never	Very often	19/02/2022 14:47:03	19/02/2022 14:48:42		98.8924	qr_code	FR	Smartphone	Completed
A man	Nurse		Between 31 and 50	&gt; 10 years	Several times a day	Neither hard nor easy	Rather easy	Rather uncomfortable	Sometimes	6 to 10 minutes	Somewhat agree	Sometimes	Never	Very often	19/02/2022 16:23:12	19/02/2022 16:33:10		597.96	Direct	FR	PC	Completed
A man	Care assistant		Between the ages of 18 and 30	Between 4 and 10 years	Several times a day	A real pain	Rather painful	Not at all comfortable	Sometimes	11 to 15 minutes	Somewhat agree	Sometimes	Never	Often	19/02/2022 16:35:18	19/02/2022 16:37:49		151.027	qr_code	FR	Smartphone	Completed
A woman	Care assistant		Between 31 and 50	&gt; 10 years	Several times a day	Neither hard nor easy	Rather painful	Quite comfortable	Sometimes	6 to 10 minutes	Somewhat agree	Often	Never	Sometimes	19/02/2022 17:22:12	19/02/2022 17:26:23		251.193	Direct	FR	PC	Completed
A woman	Care assistant		Between the ages of 18 and 30	Between 4 and 10 years	Several times a week	Rather easy	Neither hard nor easy	Quite comfortable	Often	5 minutes or less	Somewhat disagree	Often	Never	Often	20/02/2022 06:38:41	20/02/2022 06:39:29		47.3229	Direct	FR	PC	Completed
A woman	Care assistant		Between 31 and 50	&gt; 10 years	Several times a week	Rather painful	Neither hard nor easy	Rather uncomfortable	Sometimes	6 to 10 minutes	Somewhat disagree	Sometimes	Never	Very often	20/02/2022 11:01:44	20/02/2022 11:03:09		84.4016	Direct	FR	PC	Completed
A woman	Care assistant		Between 31 and 50	&gt; 10 years	Several times a day	Rather painful	Rather painful	Rather uncomfortable	Never	6 to 10 minutes	Somewhat disagree	Sometimes	Never	Very often	20/02/2022 15:28:59	20/02/2022 15:32:21		202.072	Direct	FR	PC	Completed
A woman	Nurse		Between 31 and 50	&gt; 10 years	Several times a day	Rather easy	Neither hard nor easy	Rather uncomfortable	Sometimes	11 to 15 minutes	Somewhat agree	Sometimes	Sometimes	Very often	20/02/2022 18:23:26	20/02/2022 18:26:04		158.292	Direct	FR	PC	Completed
A woman	Care assistant		Between 31 and 50	&gt; 10 years	Several times a day	Rather painful	Rather painful	Quite comfortable	Sometimes	6 to 10 minutes	Somewhat disagree	Sometimes	Never	Very often	20/02/2022 18:38:54	20/02/2022 18:41:08		133.848	Direct	FR	PC	Completed
A woman	Care assistant		Over 50s	&gt; 10 years	Several times a day	Neither hard nor easy	Rather painful	Rather uncomfortable	Sometimes	5 minutes or less	Somewhat agree	Sometimes	Never	Sometimes	20/02/2022 22:27:34	20/02/2022 22:31:26		232.43	Direct	FR	PC	Completed
A woman	Care assistant		Between 31 and 50	Between 4 and 10 years	Several times a week	Rather painful	Rather painful	Neither comfortable nor uncomfortable	Sometimes	6 to 10 minutes	Somewhat disagree	Often	Sometimes	Very often	21/02/2022 07:36:44	21/02/2022 07:41:06		261.918	Direct	FR	PC	Completed
A woman	Nurse		Between 31 and 50	&gt; 10 years	Several times a day	Rather painful	Rather painful	Quite comfortable	Sometimes	5 minutes or less	Somewhat agree	Often	Never	Sometimes	21/02/2022 09:01:28	21/02/2022 09:04:39		191.282	Direct	FR	PC	Completed
A man	Nurse		Between the ages of 18 and 30	Between 4 and 10 years	Several times a week	Rather painful	Rather painful	Rather uncomfortable	Sometimes	5 minutes or less	I totally disagree	Often	Sometimes	Very often	21/02/2022 10:31:49	21/02/2022 10:33:24		94.3467	Direct	FR	Smartphone	Completed
A woman	Nurse		Between the ages of 18 and 30	Between 4 and 10 years	Several times a day	Neither hard nor easy	Neither hard nor easy	Rather uncomfortable	Never	11 to 15 minutes	Somewhat disagree	Often	Never	Very often	21/02/2022 11:21:18	21/02/2022 11:25:52		274.302	Direct	FR	PC	Completed
A woman	Nurse		Over 50s	&gt; 10 years	Less than 1 time per month	Rather easy	Rather painful	Rather uncomfortable	Often	5 minutes or less	I totally agree	Often		Very often	21/02/2022 11:45:59	21/02/2022 11:47:44		105.158	Direct	FR	PC	Completed
A woman	Nurse		Between 31 and 50	&gt; 10 years	Several times a day	Rather painful	Rather painful	Quite comfortable	Sometimes	11 to 15 minutes	Somewhat agree	Sometimes	Sometimes	Very often	21/02/2022 11:45:03	21/02/2022 11:48:41		217.181	Direct	FR	Smartphone	Completed
A woman	Nurse		Between 31 and 50	&gt; 10 years	Several times a week	Rather painful	Rather painful	Neither comfortable nor uncomfortable	Sometimes	6 to 10 minutes	Somewhat disagree	Sometimes	Sometimes	Often	21/02/2022 11:48:21	21/02/2022 11:51:20		179.059	Direct	FR	PC	Completed
A woman	Care assistant		Between 31 and 50	Between 4 and 10 years	Several times a day	Rather painful	Rather painful	Neither comfortable nor uncomfortable	Often	6 to 10 minutes	Somewhat disagree	Sometimes	Sometimes	Sometimes	21/02/2022 12:09:06	21/02/2022 12:10:50		103.64	Direct	FR	PC	Completed
A woman	Nurse		Between 31 and 50	&gt; 10 years	Less than 1 time per month	Neither hard nor easy	Neither hard nor easy	Neither comfortable nor uncomfortable	Sometimes	6 to 10 minutes	Somewhat agree	Sometimes	Never	Very often	21/02/2022 12:16:54	21/02/2022 12:18:55		121.016	Direct	FR	PC	Completed
A woman	Nurse		Between 31 and 50	&gt; 10 years	Less than 1 time per month	Rather painful	Rather painful	Neither comfortable nor uncomfortable	Sometimes	11 to 15 minutes	Somewhat agree	Sometimes	Sometimes	Very often	21/02/2022 12:39:20	21/02/2022 12:40:25		64.8346	Direct	FR	PC	Completed
A woman	Care assistant		Between the ages of 18 and 30	Between 1 and 3 years	Less than 1 time per month	Neither hard nor easy	Neither hard nor easy	Neither comfortable nor uncomfortable	Never	11 to 15 minutes	Somewhat agree	Sometimes	Never	Often	21/02/2022 12:48:42	21/02/2022 12:50:06		84.0103	Direct	FR	PC	Completed
A woman	Care assistant		Between 31 and 50	Between 1 and 3 years	Less than 1 time per month	Rather painful	Rather painful	Not at all comfortable	Sometimes	6 to 10 minutes	Somewhat disagree	Sometimes	Sometimes	Often	21/02/2022 13:41:32	21/02/2022 13:45:14		221.579	qr_code	FR	Smartphone	Completed
A woman	Care assistant		Between 31 and 50	&gt; 10 years	Less than 1 time per month	Rather painful	Rather painful	Neither comfortable nor uncomfortable	Sometimes	6 to 10 minutes	Somewhat agree	Sometimes	Very often	Very often	21/02/2022 14:46:01	21/02/2022 14:47:51		110.314	Direct	FR	PC	Completed
A woman	Nurse		Between the ages of 18 and 30	Between 4 and 10 years	Less than 1 time per month	Rather painful	A real pain	Neither comfortable nor uncomfortable	Often	6 to 10 minutes	Somewhat agree	Often	Often	Sometimes	21/02/2022 15:08:54	21/02/2022 15:14:58		363.504	Direct	FR	PC	Completed
A woman	Nurse		Between the ages of 18 and 30	Between 1 and 3 years	Less than 1 time per month	Rather painful	Rather painful	Neither comfortable nor uncomfortable	Often	5 minutes or less	Somewhat agree	Often	Sometimes	Very often	21/02/2022 15:35:58	21/02/2022 15:39:09		190.641	Direct	FR	PC	Completed
A woman	Care assistant		Over 50s	&gt; 10 years	Several times a day	Rather painful	Rather painful	Quite comfortable	Never	6 to 10 minutes	Somewhat agree	Very often	Never	Often	21/02/2022 15:44:59	21/02/2022 15:55:10		610.939	Direct	FR	PC	Completed
A woman	Nurse		Between 31 and 50	&gt; 10 years	Several times a week	Rather painful	Rather painful	Neither comfortable nor uncomfortable	Sometimes	5 minutes or less	Somewhat agree	Sometimes	Never	Very often	21/02/2022 16:14:16	21/02/2022 16:15:48		91.887	Direct	FR	PC	Completed
A woman	Nurse		Between 31 and 50	&gt; 10 years	Several times a week	Rather painful	Rather painful	Rather uncomfortable	Never	11 to 15 minutes	Somewhat agree	Sometimes	Sometimes	Often	21/02/2022 19:21:56	21/02/2022 19:23:50		113.624	Direct	FR	PC	Completed
A woman	Care assistant		Between 31 and 50	&lt; 1 year	Several times a day	A real pain	A real pain	Rather uncomfortable	Often	5 minutes or less	I totally disagree	Often	Often	Very often	21/02/2022 20:34:49	21/02/2022 20:36:11		82.2195	Direct	FR	PC	Completed
A woman	Care assistant		Between 31 and 50	&gt; 10 years	Several times a day	Rather painful	Rather painful	Rather uncomfortable	Sometimes	6 to 10 minutes	Somewhat agree	Sometimes	Never	Often	21/02/2022 22:44:12	21/02/2022 22:45:49		97.2664	Direct	FR	PC	Completed
A man	Care assistant		Between the ages of 18 and 30	Between 4 and 10 years	Several times a week	Neither hard nor easy	Neither hard nor easy	Quite comfortable	Never	6 to 10 minutes	Somewhat agree	Often	Never	Very often	21/02/2022 23:28:47	21/02/2022 23:33:36		288.791	Direct	FR	PC	Completed
A woman	Nurse		Between the ages of 18 and 30	Between 4 and 10 years	Several times a day	Rather painful	Neither hard nor easy	Quite comfortable	Sometimes	11 to 15 minutes	Somewhat agree	Often	Never	Often	22/02/2022 00:35:07	22/02/2022 00:37:32		145.19	Direct	FR	PC	Completed
A woman	Care assistant		Between 31 and 50	&gt; 10 years	Several times a week	Rather easy	Rather easy	Neither comfortable nor uncomfortable	Sometimes	11 to 15 minutes	Somewhat disagree	Often	Never	Often	22/02/2022 03:47:25	22/02/2022 03:50:11		166.141	qr_code	FR	Smartphone	Completed
A woman	Nurse		Between 31 and 50	Between 4 and 10 years	Several times a week	Rather painful	Rather painful	Quite comfortable	Sometimes	6 to 10 minutes	Somewhat agree	Sometimes	Sometimes	Often	22/02/2022 08:57:01	22/02/2022 08:58:19		78.1625	Direct	FR	PC	Completed
A woman	Nurse		Between 31 and 50	&gt; 10 years	Several times a day	Rather painful	Rather painful	Quite comfortable	Sometimes	6 to 10 minutes	Somewhat agree	Often	Never	Sometimes	22/02/2022 09:20:00	22/02/2022 09:21:20		80.4393	Direct	FR	PC	Completed
A woman	Care assistant		Between 31 and 50	&gt; 10 years	Several times a day	Neither hard nor easy	Neither hard nor easy	Quite comfortable	Sometimes	6 to 10 minutes	I totally agree	Very often		Often	22/02/2022 13:14:53	22/02/2022 13:20:47		354.002	Direct	FR	PC	Completed
A woman	Care assistant		Between 31 and 50	&gt; 10 years	Several times a day	Rather painful	Rather painful	Quite comfortable	Sometimes	6 to 10 minutes	Somewhat disagree	Sometimes	Never	Very often	22/02/2022 13:09:59	22/02/2022 13:22:06		727.241	Direct	FR	PC	Completed
A man	Care assistant		Between 31 and 50	Between 1 and 3 years	Several times a week	Rather painful	Rather easy	Neither comfortable nor uncomfortable	Sometimes	6 to 10 minutes	Somewhat agree	Sometimes	Never	Very often	22/02/2022 13:25:54	22/02/2022 13:45:27		1173.05	qr_code	FR	Smartphone	Completed
A man	Care assistant		Between 31 and 50	&gt; 10 years	Several times a day	Rather easy	Neither hard nor easy	Neither comfortable nor uncomfortable	Sometimes	6 to 10 minutes	Somewhat agree	Sometimes	Never	Often	22/02/2022 18:21:08	22/02/2022 18:22:52		104.172	Direct	FR	PC	Completed
A woman	Nurse		Between the ages of 18 and 30	Between 1 and 3 years	Several times a day	Neither hard nor easy	Rather painful	Quite comfortable	Sometimes	6 to 10 minutes	Somewhat agree	Very often	Never	Never	22/02/2022 22:41:44	22/02/2022 22:42:59		74.5608	Direct	FR	PC	Completed
A woman	Care assistant		Between 31 and 50	&gt; 10 years	Several times a day	Rather easy	Rather easy	Quite comfortable	Never	5 minutes or less	Somewhat disagree	Sometimes	Never	Very often	23/02/2022 01:14:25	23/02/2022 01:34:08		1183.23	Direct	FR	PC	Completed
A woman	Nurse		Over 50s	&gt; 10 years	Several times a week	Rather easy	Rather easy	Neither comfortable nor uncomfortable	Sometimes	5 minutes or less	Somewhat agree	Sometimes	Never	Sometimes	23/02/2022 01:23:26	23/02/2022 01:34:59		692.851	Direct	FR	PC	Completed
A woman	Care assistant		Between 31 and 50	&gt; 10 years	Several times a day	Rather painful	Rather painful	Quite comfortable	Often	5 minutes or less	I totally disagree	Often	Sometimes	Very often	23/02/2022 08:18:16	23/02/2022 08:20:11		115.155	Direct	FR	PC	Completed
A man	Nurse		Between 31 and 50	&gt; 10 years	Several times a day	Neither hard nor easy	Neither hard nor easy	Quite comfortable	Sometimes	6 to 10 minutes	I totally agree	Sometimes	Sometimes	Very often	23/02/2022 11:06:59	23/02/2022 11:11:44		284.982	Direct	FR	PC	Completed
A woman	Nurse		Between 31 and 50	&gt; 10 years	Several times a day	Rather painful	Rather painful	Neither comfortable nor uncomfortable	Sometimes	5 minutes or less	Somewhat agree	Sometimes	Never	Often	23/02/2022 14:59:51	23/02/2022 15:01:23		91.7659	Direct	FR	PC	Completed
A man	Nurse		Over 50s	&gt; 10 years	Several times a week	Rather painful	Rather painful	Neither comfortable nor uncomfortable	Sometimes	6 to 10 minutes	Somewhat agree	Often	Never	Very often	23/02/2022 15:20:29	23/02/2022 15:22:40		130.316	Direct	FR	PC	Completed
A woman	Care assistant		Between 31 and 50	&gt; 10 years	Several times a day	A real pain	Rather painful	Rather uncomfortable	Sometimes	11 to 15 minutes	Somewhat disagree	Sometimes	Never	Very often	23/02/2022 18:49:56	23/02/2022 18:54:10		254.499	Direct	FR	PC	Completed
A woman	Nurse		Between 31 and 50	&gt; 10 years	Several times a week	Neither hard nor easy	Rather painful	Neither comfortable nor uncomfortable	Sometimes	5 minutes or less	Somewhat agree	Sometimes	Sometimes	Often	23/02/2022 23:51:00	23/02/2022 23:59:04		483.293	Direct	FR	PC	Completed
A woman	Care assistant		Between the ages of 18 and 30	Between 4 and 10 years	Several times a day	Neither hard nor easy	Rather painful	Rather uncomfortable	Never	6 to 10 minutes	I totally agree	Sometimes	Never	Very often	24/02/2022 02:45:26	24/02/2022 02:50:23		297.162	qr_code	FR	Smartphone	Completed
A man	Care assistant		Between 31 and 50	Between 4 and 10 years	Several times a week	Rather easy	Rather easy	Rather uncomfortable	Sometimes	6 to 10 minutes	Somewhat disagree	Sometimes	Never	Very often	24/02/2022 11:37:10	24/02/2022 11:41:58		287.823	qr_code	FR	Smartphone	Completed
A woman	Care assistant		Between 31 and 50	Between 4 and 10 years	Less than once a week	Rather easy	Not at all painful	Rather uncomfortable	Often	6 to 10 minutes	Somewhat disagree	Sometimes	Never	Very often	24/02/2022 13:04:58	24/02/2022 13:15:35		637.073	qr_code	FR	Smartphone	Completed
A woman	Nurse		Between the ages of 18 and 30	Between 1 and 3 years	Less than 1 time per month	Rather painful	Neither hard nor easy	Quite comfortable	Sometimes	6 to 10 minutes	Somewhat agree	Often	Never	Sometimes	24/02/2022 14:06:13	24/02/2022 14:07:11		58.1122	Direct	FR	PC	Completed
A woman	Care assistant		Over 50s	&gt; 10 years	Several times a day	Rather painful	Rather painful	Neither comfortable nor uncomfortable	Often	6 to 10 minutes	Somewhat disagree	Sometimes	Never	Very often	24/02/2022 15:13:01	24/02/2022 15:16:48		226.586	Direct	FR	PC	Completed
A woman	Care assistant		Over 50s	&gt; 10 years	Several times a day	Neither hard nor easy	Rather painful	Rather uncomfortable	Sometimes	5 minutes or less	Somewhat disagree	Often	Never	Often	24/02/2022 16:36:39	24/02/2022 16:48:53		734.35	Direct	FR	PC	Completed
A woman	Care assistant		Between the ages of 18 and 30	Between 4 and 10 years	Several times a day	Rather painful	Rather painful	Neither comfortable nor uncomfortable	Sometimes	5 minutes or less	Somewhat agree	Often	Never	Sometimes	24/02/2022 16:57:51	24/02/2022 17:01:33		221.687	qr_code	FR	Smartphone	Completed
A woman	Nurse		Between 31 and 50	&gt; 10 years	Several times a day	Rather painful	Rather easy	Rather uncomfortable	Sometimes	6 to 10 minutes	Somewhat disagree	Sometimes	Never	Often	24/02/2022 20:21:26	24/02/2022 20:23:40		134.776	qr_code	FR	Smartphone	Completed
A woman	Nurse		Between 31 and 50	&gt; 10 years	Several times a week	Rather painful	Neither hard nor easy	Neither comfortable nor uncomfortable	Sometimes	5 minutes or less	Somewhat agree	Often	Never	Often	25/02/2022 01:18:35	25/02/2022 01:21:00		144.52	Direct	FR	PC	Completed
A woman	Nurse		Between 31 and 50	&gt; 10 years	Several times a week	Rather painful	Rather painful	Neither comfortable nor uncomfortable	Never	11 to 15 minutes	Somewhat agree	Often	Never	Sometimes	25/02/2022 08:47:14	25/02/2022 08:49:21		126.686	Direct	FR	PC	Completed
A man	Nurse		Between 31 and 50	&gt; 10 years	Several times a week	Rather painful	Rather painful	Quite comfortable	Sometimes	5 minutes or less	Somewhat disagree	Sometimes	Sometimes	Often	25/02/2022 13:48:10	25/02/2022 13:49:28		78.0849	qr_code	FR	Smartphone	Completed
A woman	Care assistant		Between 31 and 50	&gt; 10 years	Less than 1 time per month	Rather easy	Rather easy	Quite comfortable	Sometimes	5 minutes or less	Somewhat agree	Very often	Sometimes	Very often	25/02/2022 14:05:22	25/02/2022 14:07:43		140.873	Direct	FR	PC	Completed
A man	Nurse		Between the ages of 18 and 30	Between 4 and 10 years	Less than once a week	Rather painful	Rather painful	Rather uncomfortable	Sometimes	6 to 10 minutes	Somewhat agree	Very often	Sometimes	Often	26/02/2022 01:31:34	26/02/2022 01:38:54		440.093	qr_code	FR	Smartphone	Completed
A woman	Care assistant		Between 31 and 50	&gt; 10 years	Several times a day	Rather painful	Neither hard nor easy	Quite comfortable	Sometimes	5 minutes or less	Somewhat disagree	Often	Sometimes	Often	26/02/2022 01:40:40	26/02/2022 01:44:03		202.752	qr_code	FR	Smartphone	Completed
A woman	Nurse		Between the ages of 18 and 30	Between 4 and 10 years	Less than 1 time per month	Rather painful	Rather painful	Neither comfortable nor uncomfortable	Often	6 to 10 minutes	Somewhat disagree	Sometimes	Never	Often	26/02/2022 20:04:44	26/02/2022 20:06:34		109.988	Direct	FR	PC	Completed
A man	Nurse		Between 31 and 50	Between 4 and 10 years	Less than 1 time per month	Rather easy	Rather easy	Quite comfortable	Sometimes	6 to 10 minutes	Somewhat agree	Often	Sometimes	Sometimes	27/02/2022 13:03:44	27/02/2022 13:07:07		202.832	Direct	FR	PC	Completed
A woman	Nurse		Over 50s	&gt; 10 years	Several times a day	Neither hard nor easy	Rather painful	Neither comfortable nor uncomfortable	Sometimes	6 to 10 minutes	I totally disagree	Sometimes	Never	Very often	27/02/2022 16:14:12	27/02/2022 16:21:05		413.084	Direct	FR	PC	Completed
A woman	Nurse		Between 31 and 50	&gt; 10 years	Several times a day	Rather painful	Rather painful	Neither comfortable nor uncomfortable	Sometimes	5 minutes or less	Somewhat disagree	Sometimes	Never	Very often	27/02/2022 16:41:39	27/02/2022 16:51:37		597.613	Direct	FR	PC	Completed
A woman	Care assistant		Over 50s	&gt; 10 years	Several times a day	Rather painful	Rather painful	Rather uncomfortable	Sometimes	6 to 10 minutes	Somewhat agree	Often	Never	Very often	27/02/2022 16:31:01	27/02/2022 16:53:14		1332.44	Direct	FR	PC	Completed
A man	Nurse		Between 31 and 50	&gt; 10 years	Several times a week	Rather painful	Neither hard nor easy	Quite comfortable	Sometimes	5 minutes or less	Somewhat agree	Sometimes	Never	Often	28/02/2022 03:24:50	28/02/2022 03:27:39		168.683	Direct	FR	PC	Completed
A man	Care assistant		Over 50s	&gt; 10 years	Several times a day	Rather painful	Rather painful	Neither comfortable nor uncomfortable	Sometimes	6 to 10 minutes	Somewhat agree	Often	Never	Often	28/02/2022 15:41:06	28/02/2022 15:51:56		650.372	Direct	FR	PC	Completed
A woman	Nurse		Between 31 and 50	&gt; 10 years	Several times a week	Not at all painful	Not at all painful	Not at all comfortable	Sometimes	5 minutes or less	Somewhat disagree	Often	Sometimes	Often	28/02/2022 16:21:46	28/02/2022 16:23:12		85.6657	Direct	FR	PC	Completed
A woman	Nurse		Over 50s	&gt; 10 years	Several times a day	Rather painful	Neither hard nor easy	Neither comfortable nor uncomfortable	Often	5 minutes or less	Somewhat agree	Often	Sometimes	Often	28/02/2022 23:33:50	28/02/2022 23:38:00		249.341	Direct	FR	PC	Completed
A woman	Care assistant		Between 31 and 50	Between 4 and 10 years	Several times a week	A real pain	Rather painful	Rather uncomfortable	Sometimes	6 to 10 minutes	Somewhat disagree	Sometimes	Never	Very often	28/02/2022 23:35:27	28/02/2022 23:39:40		252.776	Direct	FR	PC	Completed
A woman	Nurse		Between 31 and 50	&gt; 10 years	Several times a week	Rather painful	Rather easy	Neither comfortable nor uncomfortable	Sometimes	5 minutes or less	Somewhat disagree	Often	Sometimes	Often	01/03/2022 11:10:54	01/03/2022 11:12:53		119.492	Direct	FR	PC	Completed
A woman	Nurse		Between 31 and 50	&gt; 10 years	Several times a week	Neither hard nor easy	Neither hard nor easy	Neither comfortable nor uncomfortable	Never	5 minutes or less	Somewhat disagree	Often	Sometimes	Often	01/03/2022 15:56:50	01/03/2022 16:07:27		636.908	Direct	FR	PC	Completed

## Sheet: information
Export information :	Data file produced by Sphinx iQ	Le Sphinx Développement	https://www.lesphinx-developpement.fr
Survey	Name	Enquetebassindelit
	Chemin	W:\HeALTHPUBLICANDWORKHEALTH-PUBLIC-SEMEERiC\CS METHODO\2021_Bassin_lit_DRCEnquetebassindelitEnquetebassindelit.sphx
	Creation date	12/01/2022 09:24:35
	Total number of observations	431
Export	Date	02/03/2022 09:35:15
	Language	FR
	Number of observations exported	431
	Stratum	Total sample
	Filter(s)
	Number of variables	29 variables displayed out of the 29 in the survey
List of export variables	V1. Sex	FU	A woman; A man; I do not wish to reply
	V2. Profession	FU	Nurse; Care assistant; Student nurse or care assistant; Other
	V3. Profession_Other	OT
	V4. Age	FU	Between 18 and 30; Between 31 and 50; Over 50
	V5. Basin_use_time	FU	< 1 an ; Entre 1 et 3 ans ; Entre 4 et 10 ans ; > 10 years
	V6. Basin_use_per_day	FU	Several times a day; Several times a week; Less than 1 time a week; Less than 1 time a month
	V7. Penibilite_installation_bassin	FU	Not at all difficult; Rather not difficult; Neither difficult nor not difficult; Rather difficult; Very difficult
	V8. Penibilite_retrait_bassin	FU	Not at all difficult; Rather not difficult; Neither difficult nor not difficult; Rather difficult; Very difficult
	V9. Comment_handle_comfort	OT
	V10. Comfort_handle	FU	Not at all comfortable; Somewhat uncomfortable; Neither comfortable nor uncomfortable; Somewhat comfortable; Very comfortable
	V11. Reverse_basin	FU	Never; Sometimes; Often; Very often
	V12. Average_retire_basin	FU	5 minutes or less; 6 to 10 minutes; 11 to 15 minutes; More than 15 minutes
	V13. Patient_completion_evacue	FU	Strongly disagree; Somewhat disagree; Somewhat agree; Strongly agree
	V14. Line_1	FU	Never; Sometimes; Often; Very often
	V15. Line_2	FU	Never; Sometimes; Often; Very often
	V16. De_linconfort_physique	FU	Never; Sometimes; Often; Very often
	V17. Other_cause_of_bad_patient_elimination	OT
	V18. Commentaires_bassin_poignee	OT
	V19. Ideas for improvement	OT
	V20. CLE	OC
	V21. INPUT_DATE	OD
	V22. DATE_ENREG	OD
	V23. DATE_MODIF	OD
	V24. INPUT_TIME	ON
	V25. ORIGIN_SAISIE	OC
	V26. INPUT_LANGUAGE	OC
	V27. INPUT_DEVICE	FU	PC; Tablet; Smartphone
	V28. PROGRESSION	FU	In progress; Completed; QuotaFull; ScreenOut
	V29. LAST_ENTRY_QUESTION	OC
